# Supplementary material for: Context-Dependent Fitness Trade-Offs in Penicillium expansum Isolates Resistant to Multiple Postharvest Fungicides
Source: Microorganisms. 2025 Aug 7;13(8):1846. doi: 10.3390/microorganisms13081846 (PMC12388313; doi:10.3390/microorganisms13081846)
Supplement: Supplementary file 1 [file microorganisms-13-01846-s001.zip]

Archive with 1 entries (1 files):
- microorganisms-3739968-supplementary.xlsx
