# Supplementary material for: Context-Dependent Fitness Trade-Offs in Penicillium expansum Isolates Resistant to Multiple Postharvest Fungicides
Source: Microorganisms. 2025 Aug 7;13(8):1846. doi: 10.3390/microorganisms13081846 (PMC12388313; doi:10.3390/microorganisms13081846)
Supplement: Supplementary file 1 [file microorganisms-13-01846-s001.zip › microorganisms-3739968-supplementary.xlsx]

## Sheet: Supplementary Table S1
	Table S1. Thermocycler conditions and primer efficiencies for fitness gene expression analysis via qPCR
				40 cycles			Standard Curve Values
	Gene	Primer Concentrations	Initial Denaturation	Denaturing	Annealing	Elongation	R2	Slope	Efficiency
	Ac1	F: 500 nM; R: 500 nM	95°C, 30s	95°C, 5s	57°C, 15s	70°C, 10s	0.994	-3.166	1.07
	Blistering1	F: 200 nM; R: 200 nM	95°C, 30s	95°C, 5s	60°C, 15s	70°C, 10s	0.98	-3.588	0.9
	BrlA	F: 900 nM; R: 300 nM	95°C, 10m	95°C, 15s	60°C, 60s	-	0.98	-3.284	1.02
	LaeA	F: 600 nM; R: 600 nM	95°C, 15s	95°C, 5s	56°C, 15s	70°C, 10s	0.994	-3.454	0.95
	OS-2	F: 600 nM; R: 600 nM	95°C, 30s	95°C, 5s	60°C, 15s	70°C, 10s	0.985	-3.215	1.05
	RacA	F: 600 nM; R: 600 nM	95°C, 30s	95°C, 5s	60°C, 15s	70°C, 10s	0.976	-3.309	1.01
	VeA	F: 300 nM; R: 300 nM	95°C, 30s	95°C. 5s	60°C, 15s	70°C, 10s	0.992	-3.122	1.09
	28S	F: 600 nM; R: 600 nM	95°C, 30s	95°C, 5s	60°C, 15s	70°C, 10s	0.995	-3.416	0.96
	CaM	F: 600 nM; R: 600 nM	95°C, 30s	95°C, 5s	60°C, 15s	70°C, 10s	0.987	-3.236	1.04

## Sheet: Supplementary Table S2
	Table S2: Germination and mycelial growth of Penicillium isolates on different media and incubation periods
		Germination											Mycelial growth at 20°C										Mycelial growth at 1.5°C
Isolate	Phenotype	Resistance	Temp (C)	Medium	Incubation (days)	Trial	Rep	Grade	% Germ	trial avg		Isolate	Phenotype	Resistance	Temp (C)	Medium	Incubation (days)	Trial	Rep	Growth (mm)		Isolate	Phenotype	Resistance	Temp (C)	Medium	Incubation (days)	Trial	Rep	Growth (cm)	AVG	Av
40	TBZSPYRSFDLS	Sensitive to all	20	PDA	1	1	1		98			40	TBZSPYRSFDLS	Sensitive to all	20	IM	5	1	1	31.5		40	TBZSPYRSFDLS	Sensitive to all	1	PDA	60	2	1	2
40	TBZSPYRSFDLS	Sensitive to all	20	PDA	1	1	2		98			40	TBZSPYRSFDLS	Sensitive to all	20	IM	5	1	2	32.5		40	TBZSPYRSFDLS	Sensitive to all	1	PDA	60	2	2	2.05
40	TBZSPYRSFDLS	Sensitive to all	20	PDA	1	1	3		98			40	TBZSPYRSFDLS	Sensitive to all	20	IM	5	1	3	31.5		40	TBZSPYRSFDLS	Sensitive to all	1	PDA	60	2	3	2.25
40	TBZSPYRSFDLS	Sensitive to all	20	PDA	1	1	4		99			40	TBZSPYRSFDLS	Sensitive to all	20	IM	5	1	4	31.5		40	TBZSPYRSFDLS	Sensitive to all	1	PDA	60	2	4	2.15
40	TBZSPYRSFDLS	Sensitive to all	20	PDA	1	1	5		98			40	TBZSPYRSFDLS	Sensitive to all	20	IM	5	1	5	32		40	TBZSPYRSFDLS	Sensitive to all	1	PDA	60	2	5	2.1
40	TBZSPYRSFDLS	Sensitive to all	20	PDA	1	1	6		98			40	TBZSPYRSFDLS	Sensitive to all	20	IM	5	1	6	32		40	TBZSPYRSFDLS	Sensitive to all	1	PDA	60	2	6	2.1
40	TBZSPYRSFDLS	Sensitive to all	20	PDA	1	1	7		99			40	TBZSPYRSFDLS	Sensitive to all	20	IM	5	1	7	32.5		40	TBZSPYRSFDLS	Sensitive to all	1	PDA	60	2	7	2.25
40	TBZSPYRSFDLS	Sensitive to all	20	PDA	1	1	8		98			40	TBZSPYRSFDLS	Sensitive to all	20	IM	5	1	8	32		40	TBZSPYRSFDLS	Sensitive to all	1	PDA	60	2	8	2.05
40	TBZSPYRSFDLS	Sensitive to all	20	PDA	1	1	9		99	98.3333		40	TBZSPYRSFDLS	Sensitive to all	20	IM	5	1	9	32		40	TBZSPYRSFDLS	Sensitive to all	1	PDA	60	2	9	2.2	2.12778
40	TBZSPYRSFDLS	Sensitive to all	20	PDA	1	2	1		100			40	TBZSPYRSFDLS	Sensitive to all	20	IM	5	2	1	28.5		40	TBZSPYRSFDLS	Sensitive to all	1	PDA	30	1	1	1.7
40	TBZSPYRSFDLS	Sensitive to all	20	PDA	1	2	2		100			40	TBZSPYRSFDLS	Sensitive to all	20	IM	5	2	2	30.5		40	TBZSPYRSFDLS	Sensitive to all	1	PDA	30	1	2	1.75
40	TBZSPYRSFDLS	Sensitive to all	20	PDA	1	2	3		100			40	TBZSPYRSFDLS	Sensitive to all	20	IM	5	2	3	29.5		40	TBZSPYRSFDLS	Sensitive to all	1	PDA	30	1	3	1.7
40	TBZSPYRSFDLS	Sensitive to all	20	PDA	1	2	4		100			40	TBZSPYRSFDLS	Sensitive to all	20	IM	5	2	4	32.5		40	TBZSPYRSFDLS	Sensitive to all	1	PDA	30	1	4	1.65
40	TBZSPYRSFDLS	Sensitive to all	20	PDA	1	2	5		100			40	TBZSPYRSFDLS	Sensitive to all	20	IM	5	2	5	31.5		40	TBZSPYRSFDLS	Sensitive to all	1	PDA	30	1	5	1.7
40	TBZSPYRSFDLS	Sensitive to all	20	PDA	1	2	6		100			40	TBZSPYRSFDLS	Sensitive to all	20	IM	5	2	6	31		40	TBZSPYRSFDLS	Sensitive to all	1	PDA	30	1	6	1.75
40	TBZSPYRSFDLS	Sensitive to all	20	PDA	1	2	7		99			40	TBZSPYRSFDLS	Sensitive to all	20	IM	5	2	7	32.5		40	TBZSPYRSFDLS	Sensitive to all	1	PDA	30	1	7	1.65
40	TBZSPYRSFDLS	Sensitive to all	20	PDA	1	2	8		100			40	TBZSPYRSFDLS	Sensitive to all	20	IM	5	2	8	30.5		40	TBZSPYRSFDLS	Sensitive to all	1	PDA	30	1	8	1.7
40	TBZSPYRSFDLS	Sensitive to all	20	PDA	1	2	9		99	99.7778		40	TBZSPYRSFDLS	Sensitive to all	20	IM	5	2	9	30.5		40	TBZSPYRSFDLS	Sensitive to all	1	PDA	30	1	9	1.6	1.68889
1267	TBZSPYRSFDLS	Sensitive to all	20	PDA	1	1	1		98			40	TBZSPYRSFDLS	Sensitive to all	20	IM	10	1	1	51		40	TBZSPYRSFDLS	Sensitive to all	1	PDA	60	1	1	2.5
1267	TBZSPYRSFDLS	Sensitive to all	20	PDA	1	1	2		98			40	TBZSPYRSFDLS	Sensitive to all	20	IM	10	1	2	47.5		40	TBZSPYRSFDLS	Sensitive to all	1	PDA	60	1	2	2.45
1267	TBZSPYRSFDLS	Sensitive to all	20	PDA	1	1	3		98			40	TBZSPYRSFDLS	Sensitive to all	20	IM	10	1	3	47		40	TBZSPYRSFDLS	Sensitive to all	1	PDA	60	1	3	2.45
1267	TBZSPYRSFDLS	Sensitive to all	20	PDA	1	1	4		98			40	TBZSPYRSFDLS	Sensitive to all	20	IM	10	1	4	48.5		40	TBZSPYRSFDLS	Sensitive to all	1	PDA	60	1	4	2.2
1267	TBZSPYRSFDLS	Sensitive to all	20	PDA	1	1	5		98			40	TBZSPYRSFDLS	Sensitive to all	20	IM	10	1	5	46.5		40	TBZSPYRSFDLS	Sensitive to all	1	PDA	60	1	5	2.45
1267	TBZSPYRSFDLS	Sensitive to all	20	PDA	1	1	6		98			40	TBZSPYRSFDLS	Sensitive to all	20	IM	10	1	6	48.5		40	TBZSPYRSFDLS	Sensitive to all	1	PDA	60	1	6	2.5
1267	TBZSPYRSFDLS	Sensitive to all	20	PDA	1	1	7		99			40	TBZSPYRSFDLS	Sensitive to all	20	IM	10	1	7	47.5		40	TBZSPYRSFDLS	Sensitive to all	1	PDA	60	1	7	2.75
1267	TBZSPYRSFDLS	Sensitive to all	20	PDA	1	1	8		98			40	TBZSPYRSFDLS	Sensitive to all	20	IM	10	1	8	48		40	TBZSPYRSFDLS	Sensitive to all	1	PDA	60	1	8	2.4
1267	TBZSPYRSFDLS	Sensitive to all	20	PDA	1	1	9		99	98.2222		40	TBZSPYRSFDLS	Sensitive to all	20	IM	10	1	9	47.5		40	TBZSPYRSFDLS	Sensitive to all	1	PDA	60	1	9	2.55	2.47222
1267	TBZSPYRSFDLS	Sensitive to all	20	PDA	1	2	1		99			40	TBZSPYRSFDLS	Sensitive to all	20	IM	10	2	1	41.5		40	TBZSPYRSFDLS	Sensitive to all	1	PDA	90	1	1	2.35
1267	TBZSPYRSFDLS	Sensitive to all	20	PDA	1	2	2		98			40	TBZSPYRSFDLS	Sensitive to all	20	IM	10	2	2	42.5		40	TBZSPYRSFDLS	Sensitive to all	1	PDA	90	1	2	2.85
1267	TBZSPYRSFDLS	Sensitive to all	20	PDA	1	2	3		100			40	TBZSPYRSFDLS	Sensitive to all	20	IM	10	2	3	42.5		40	TBZSPYRSFDLS	Sensitive to all	1	PDA	90	1	3	2.25
1267	TBZSPYRSFDLS	Sensitive to all	20	PDA	1	2	4		100			40	TBZSPYRSFDLS	Sensitive to all	20	IM	10	2	4	46		40	TBZSPYRSFDLS	Sensitive to all	1	PDA	90	1	4	2.2
1267	TBZSPYRSFDLS	Sensitive to all	20	PDA	1	2	5		100			40	TBZSPYRSFDLS	Sensitive to all	20	IM	10	2	5	43.5		40	TBZSPYRSFDLS	Sensitive to all	1	PDA	90	1	5	2.3
1267	TBZSPYRSFDLS	Sensitive to all	20	PDA	1	2	6		100			40	TBZSPYRSFDLS	Sensitive to all	20	IM	10	2	6	43.5		40	TBZSPYRSFDLS	Sensitive to all	1	PDA	90	1	6	2.1
1267	TBZSPYRSFDLS	Sensitive to all	20	PDA	1	2	7		100			40	TBZSPYRSFDLS	Sensitive to all	20	IM	10	2	7	45.5		40	TBZSPYRSFDLS	Sensitive to all	1	PDA	90	1	7	2.3
1267	TBZSPYRSFDLS	Sensitive to all	20	PDA	1	2	8		100			40	TBZSPYRSFDLS	Sensitive to all	20	IM	10	2	8	42.5		40	TBZSPYRSFDLS	Sensitive to all	1	PDA	90	1	8	2.4
1267	TBZSPYRSFDLS	Sensitive to all	20	PDA	1	2	9		100	99.6667		40	TBZSPYRSFDLS	Sensitive to all	20	IM	10	2	9	43.5		40	TBZSPYRSFDLS	Sensitive to all	1	PDA	90	1	9	2.4	2.35
2418	TBZSPYRSFDLS	Sensitive to all	20	PDA	1	1	1		99			1267	TBZSPYRSFDLS	Sensitive to all	20	IM	5	1	1	32.5		40	TBZSPYRSFDLS	Sensitive to all	1	IM	60	1	1	3.55
2418	TBZSPYRSFDLS	Sensitive to all	20	PDA	1	1	2		98			1267	TBZSPYRSFDLS	Sensitive to all	20	IM	5	1	2	31		40	TBZSPYRSFDLS	Sensitive to all	1	IM	60	1	2	3.45
2418	TBZSPYRSFDLS	Sensitive to all	20	PDA	1	1	3		97			1267	TBZSPYRSFDLS	Sensitive to all	20	IM	5	1	3	32.5		40	TBZSPYRSFDLS	Sensitive to all	1	IM	60	1	3	3.85
2418	TBZSPYRSFDLS	Sensitive to all	20	PDA	1	1	4		99			1267	TBZSPYRSFDLS	Sensitive to all	20	IM	5	1	4	32		40	TBZSPYRSFDLS	Sensitive to all	1	IM	60	1	4	3.8
2418	TBZSPYRSFDLS	Sensitive to all	20	PDA	1	1	5		99			1267	TBZSPYRSFDLS	Sensitive to all	20	IM	5	1	5	32.5		40	TBZSPYRSFDLS	Sensitive to all	1	IM	60	1	5	3.7
2418	TBZSPYRSFDLS	Sensitive to all	20	PDA	1	1	6		99			1267	TBZSPYRSFDLS	Sensitive to all	20	IM	5	1	6	32		40	TBZSPYRSFDLS	Sensitive to all	1	IM	60	1	6	3.8
2418	TBZSPYRSFDLS	Sensitive to all	20	PDA	1	1	7		99			1267	TBZSPYRSFDLS	Sensitive to all	20	IM	5	1	7	34		40	TBZSPYRSFDLS	Sensitive to all	1	IM	60	1	7	3.8
2418	TBZSPYRSFDLS	Sensitive to all	20	PDA	1	1	8		99			1267	TBZSPYRSFDLS	Sensitive to all	20	IM	5	1	8	31.5		40	TBZSPYRSFDLS	Sensitive to all	1	IM	60	1	8	3.8
2418	TBZSPYRSFDLS	Sensitive to all	20	PDA	1	1	9		99	98.6667		1267	TBZSPYRSFDLS	Sensitive to all	20	IM	5	1	9	32.5		40	TBZSPYRSFDLS	Sensitive to all	1	IM	60	1	9	3.8	3.72778
2418	TBZSPYRSFDLS	Sensitive to all	20	PDA	1	2	1		99			1267	TBZSPYRSFDLS	Sensitive to all	20	IM	5	2	1	30		40	TBZSPYRSFDLS	Sensitive to all	1	IM	60	2	1	2.95
2418	TBZSPYRSFDLS	Sensitive to all	20	PDA	1	2	2		99			1267	TBZSPYRSFDLS	Sensitive to all	20	IM	5	2	2	32.5		40	TBZSPYRSFDLS	Sensitive to all	1	IM	60	2	2	3.6
2418	TBZSPYRSFDLS	Sensitive to all	20	PDA	1	2	3		100			1267	TBZSPYRSFDLS	Sensitive to all	20	IM	5	2	3	31		40	TBZSPYRSFDLS	Sensitive to all	1	IM	60	2	3	3.45
2418	TBZSPYRSFDLS	Sensitive to all	20	PDA	1	2	4		98			1267	TBZSPYRSFDLS	Sensitive to all	20	IM	5	2	4	30		40	TBZSPYRSFDLS	Sensitive to all	1	IM	60	2	4	3.4
2418	TBZSPYRSFDLS	Sensitive to all	20	PDA	1	2	5		100			1267	TBZSPYRSFDLS	Sensitive to all	20	IM	5	2	5	30		40	TBZSPYRSFDLS	Sensitive to all	1	IM	60	2	5	3.5
2418	TBZSPYRSFDLS	Sensitive to all	20	PDA	1	2	6		100			1267	TBZSPYRSFDLS	Sensitive to all	20	IM	5	2	6	31.5		40	TBZSPYRSFDLS	Sensitive to all	1	IM	60	2	6	3.4
2418	TBZSPYRSFDLS	Sensitive to all	20	PDA	1	2	7		100			1267	TBZSPYRSFDLS	Sensitive to all	20	IM	5	2	7	32.5		40	TBZSPYRSFDLS	Sensitive to all	1	IM	60	2	7	3.3
2418	TBZSPYRSFDLS	Sensitive to all	20	PDA	1	2	8		100			1267	TBZSPYRSFDLS	Sensitive to all	20	IM	5	2	8	32.5		40	TBZSPYRSFDLS	Sensitive to all	1	IM	60	2	8	3.5
2418	TBZSPYRSFDLS	Sensitive to all	20	PDA	1	2	9		100	99.5556		1267	TBZSPYRSFDLS	Sensitive to all	20	IM	5	2	9	32.5		40	TBZSPYRSFDLS	Sensitive to all	1	IM	60	2	9	3.45	3.39444
23	TBZSPYRSFDLS	Sensitive to all	20	PDA	1	1	1		98			1267	TBZSPYRSFDLS	Sensitive to all	20	IM	10	1	1	51.5		1267	TBZSPYRSFDLS	Sensitive to all	1	PDA	60	2	1	2.1
23	TBZSPYRSFDLS	Sensitive to all	20	PDA	1	1	2		98			1267	TBZSPYRSFDLS	Sensitive to all	20	IM	10	1	2	47		1267	TBZSPYRSFDLS	Sensitive to all	1	PDA	60	2	2	2.05
23	TBZSPYRSFDLS	Sensitive to all	20	PDA	1	1	3		98			1267	TBZSPYRSFDLS	Sensitive to all	20	IM	10	1	3	47.5		1267	TBZSPYRSFDLS	Sensitive to all	1	PDA	60	2	3	2.15
23	TBZSPYRSFDLS	Sensitive to all	20	PDA	1	1	4		98			1267	TBZSPYRSFDLS	Sensitive to all	20	IM	10	1	4	50.5		1267	TBZSPYRSFDLS	Sensitive to all	1	PDA	60	2	4	2.15
23	TBZSPYRSFDLS	Sensitive to all	20	PDA	1	1	5		99			1267	TBZSPYRSFDLS	Sensitive to all	20	IM	10	1	5	48.5		1267	TBZSPYRSFDLS	Sensitive to all	1	PDA	60	2	5	2.05
23	TBZSPYRSFDLS	Sensitive to all	20	PDA	1	1	6		98			1267	TBZSPYRSFDLS	Sensitive to all	20	IM	10	1	6	47.5		1267	TBZSPYRSFDLS	Sensitive to all	1	PDA	60	2	6	2.1
23	TBZSPYRSFDLS	Sensitive to all	20	PDA	1	1	7		99			1267	TBZSPYRSFDLS	Sensitive to all	20	IM	10	1	7	53		1267	TBZSPYRSFDLS	Sensitive to all	1	PDA	60	2	7	2.1
23	TBZSPYRSFDLS	Sensitive to all	20	PDA	1	1	8		99			1267	TBZSPYRSFDLS	Sensitive to all	20	IM	10	1	8	46		1267	TBZSPYRSFDLS	Sensitive to all	1	PDA	60	2	8	2
23	TBZSPYRSFDLS	Sensitive to all	20	PDA	1	1	9		98	98.3333		1267	TBZSPYRSFDLS	Sensitive to all	20	IM	10	1	9	47		1267	TBZSPYRSFDLS	Sensitive to all	1	PDA	60	2	9	2.25	2.10556
23	TBZSPYRSFDLS	Sensitive to all	20	PDA	1	2	1		100			1267	TBZSPYRSFDLS	Sensitive to all	20	IM	10	2	1	41		1267	TBZSPYRSFDLS	Sensitive to all	1	PDA	30	1	1	1.3
23	TBZSPYRSFDLS	Sensitive to all	20	PDA	1	2	2		100			1267	TBZSPYRSFDLS	Sensitive to all	20	IM	10	2	2	46		1267	TBZSPYRSFDLS	Sensitive to all	1	PDA	30	1	2	1.45
23	TBZSPYRSFDLS	Sensitive to all	20	PDA	1	2	3		100			1267	TBZSPYRSFDLS	Sensitive to all	20	IM	10	2	3	37.5		1267	TBZSPYRSFDLS	Sensitive to all	1	PDA	30	1	3	1.35
23	TBZSPYRSFDLS	Sensitive to all	20	PDA	1	2	4		99			1267	TBZSPYRSFDLS	Sensitive to all	20	IM	10	2	4	44.5		1267	TBZSPYRSFDLS	Sensitive to all	1	PDA	30	1	4	1.3
23	TBZSPYRSFDLS	Sensitive to all	20	PDA	1	2	5		100			1267	TBZSPYRSFDLS	Sensitive to all	20	IM	10	2	5	43.5		1267	TBZSPYRSFDLS	Sensitive to all	1	PDA	30	1	5	1.45
23	TBZSPYRSFDLS	Sensitive to all	20	PDA	1	2	6		100			1267	TBZSPYRSFDLS	Sensitive to all	20	IM	10	2	6	45		1267	TBZSPYRSFDLS	Sensitive to all	1	PDA	30	1	6	1.5
23	TBZSPYRSFDLS	Sensitive to all	20	PDA	1	2	7		99			1267	TBZSPYRSFDLS	Sensitive to all	20	IM	10	2	7	46		1267	TBZSPYRSFDLS	Sensitive to all	1	PDA	30	1	7	1.4
23	TBZSPYRSFDLS	Sensitive to all	20	PDA	1	2	8		99			1267	TBZSPYRSFDLS	Sensitive to all	20	IM	10	2	8	44		1267	TBZSPYRSFDLS	Sensitive to all	1	PDA	30	1	8	1.6
23	TBZSPYRSFDLS	Sensitive to all	20	PDA	1	2	9		100	99.6667		1267	TBZSPYRSFDLS	Sensitive to all	20	IM	10	2	9	45		1267	TBZSPYRSFDLS	Sensitive to all	1	PDA	30	1	9	1.4	1.41667
184	TBZSPYRSFDLS	Sensitive to all	20	PDA	1	1	1		99			2418	TBZSPYRSFDLS	Sensitive to all	20	IM	5	1	1	33		1267	TBZSPYRSFDLS	Sensitive to all	1	PDA	60	1	1	1.55
184	TBZSPYRSFDLS	Sensitive to all	20	PDA	1	1	2		99			2418	TBZSPYRSFDLS	Sensitive to all	20	IM	5	1	2	33.5		1267	TBZSPYRSFDLS	Sensitive to all	1	PDA	60	1	2	1.7
184	TBZSPYRSFDLS	Sensitive to all	20	PDA	1	1	3		99			2418	TBZSPYRSFDLS	Sensitive to all	20	IM	5	1	3	33.5		1267	TBZSPYRSFDLS	Sensitive to all	1	PDA	60	1	3	1.5
184	TBZSPYRSFDLS	Sensitive to all	20	PDA	1	1	4		95			2418	TBZSPYRSFDLS	Sensitive to all	20	IM	5	1	4	33.5		1267	TBZSPYRSFDLS	Sensitive to all	1	PDA	60	1	4	1.4
184	TBZSPYRSFDLS	Sensitive to all	20	PDA	1	1	5		99			2418	TBZSPYRSFDLS	Sensitive to all	20	IM	5	1	5	33.5		1267	TBZSPYRSFDLS	Sensitive to all	1	PDA	60	1	5	1.45
184	TBZSPYRSFDLS	Sensitive to all	20	PDA	1	1	6		99			2418	TBZSPYRSFDLS	Sensitive to all	20	IM	5	1	6	34		1267	TBZSPYRSFDLS	Sensitive to all	1	PDA	60	1	6	1.55
184	TBZSPYRSFDLS	Sensitive to all	20	PDA	1	1	7		99			2418	TBZSPYRSFDLS	Sensitive to all	20	IM	5	1	7	33.5		1267	TBZSPYRSFDLS	Sensitive to all	1	PDA	60	1	7	1.45
184	TBZSPYRSFDLS	Sensitive to all	20	PDA	1	1	8		99			2418	TBZSPYRSFDLS	Sensitive to all	20	IM	5	1	8	33		1267	TBZSPYRSFDLS	Sensitive to all	1	PDA	60	1	8	1.5
184	TBZSPYRSFDLS	Sensitive to all	20	PDA	1	1	9		99	98.5556		2418	TBZSPYRSFDLS	Sensitive to all	20	IM	5	1	9	33.5		1267	TBZSPYRSFDLS	Sensitive to all	1	PDA	60	1	9	1.4	1.5
184	TBZSPYRSFDLS	Sensitive to all	20	PDA	1	2	1		99			2418	TBZSPYRSFDLS	Sensitive to all	20	IM	5	2	1	31.5		1267	TBZSPYRSFDLS	Sensitive to all	1	PDA	90	1	1	1.8
184	TBZSPYRSFDLS	Sensitive to all	20	PDA	1	2	2		100			2418	TBZSPYRSFDLS	Sensitive to all	20	IM	5	2	2	31.5		1267	TBZSPYRSFDLS	Sensitive to all	1	PDA	90	1	2	1.5
184	TBZSPYRSFDLS	Sensitive to all	20	PDA	1	2	3		99			2418	TBZSPYRSFDLS	Sensitive to all	20	IM	5	2	3	30.5		1267	TBZSPYRSFDLS	Sensitive to all	1	PDA	90	1	3	1.65
184	TBZSPYRSFDLS	Sensitive to all	20	PDA	1	2	4		100			2418	TBZSPYRSFDLS	Sensitive to all	20	IM	5	2	4	31.5		1267	TBZSPYRSFDLS	Sensitive to all	1	PDA	90	1	4	1.65
184	TBZSPYRSFDLS	Sensitive to all	20	PDA	1	2	5		99			2418	TBZSPYRSFDLS	Sensitive to all	20	IM	5	2	5	32.5		1267	TBZSPYRSFDLS	Sensitive to all	1	PDA	90	1	5	1.7
184	TBZSPYRSFDLS	Sensitive to all	20	PDA	1	2	6		100			2418	TBZSPYRSFDLS	Sensitive to all	20	IM	5	2	6	32		1267	TBZSPYRSFDLS	Sensitive to all	1	PDA	90	1	6	1.55
184	TBZSPYRSFDLS	Sensitive to all	20	PDA	1	2	7		100			2418	TBZSPYRSFDLS	Sensitive to all	20	IM	5	2	7	32		1267	TBZSPYRSFDLS	Sensitive to all	1	PDA	90	1	7	1.5
184	TBZSPYRSFDLS	Sensitive to all	20	PDA	1	2	8		99			2418	TBZSPYRSFDLS	Sensitive to all	20	IM	5	2	8	31		1267	TBZSPYRSFDLS	Sensitive to all	1	PDA	90	1	8	1.6
184	TBZSPYRSFDLS	Sensitive to all	20	PDA	1	2	9		100	99.5556		2418	TBZSPYRSFDLS	Sensitive to all	20	IM	5	2	9	32		1267	TBZSPYRSFDLS	Sensitive to all	1	PDA	90	1	9	1.55	1.61111
219	TBZSPYRSFDLS	Sensitive to all	20	PDA	1	1	1	3	100			2418	TBZSPYRSFDLS	Sensitive to all	20	IM	10	1	1	52		1267	TBZSPYRSFDLS	Sensitive to all	1	IM	60	2	1	3.3
219	TBZSPYRSFDLS	Sensitive to all	20	PDA	1	1	2	3	100			2418	TBZSPYRSFDLS	Sensitive to all	20	IM	10	1	2	47		1267	TBZSPYRSFDLS	Sensitive to all	1	IM	60	2	2	3.3
219	TBZSPYRSFDLS	Sensitive to all	20	PDA	1	1	3	3	98			2418	TBZSPYRSFDLS	Sensitive to all	20	IM	10	1	3	46.5		1267	TBZSPYRSFDLS	Sensitive to all	1	IM	60	2	3	3.2
219	TBZSPYRSFDLS	Sensitive to all	20	PDA	1	1	4	3	99			2418	TBZSPYRSFDLS	Sensitive to all	20	IM	10	1	4	49.5		1267	TBZSPYRSFDLS	Sensitive to all	1	IM	60	2	4	3.3
219	TBZSPYRSFDLS	Sensitive to all	20	PDA	1	1	5	3	100			2418	TBZSPYRSFDLS	Sensitive to all	20	IM	10	1	5	46.5		1267	TBZSPYRSFDLS	Sensitive to all	1	IM	60	2	5	3.5
219	TBZSPYRSFDLS	Sensitive to all	20	PDA	1	1	6	3	100			2418	TBZSPYRSFDLS	Sensitive to all	20	IM	10	1	6	49		1267	TBZSPYRSFDLS	Sensitive to all	1	IM	60	2	6	3.3
219	TBZSPYRSFDLS	Sensitive to all	20	PDA	1	1	7	3	100			2418	TBZSPYRSFDLS	Sensitive to all	20	IM	10	1	7	52		1267	TBZSPYRSFDLS	Sensitive to all	1	IM	60	2	7	3.3
219	TBZSPYRSFDLS	Sensitive to all	20	PDA	1	1	8	3	99			2418	TBZSPYRSFDLS	Sensitive to all	20	IM	10	1	8	46.5		1267	TBZSPYRSFDLS	Sensitive to all	1	IM	60	2	8	3.45
219	TBZSPYRSFDLS	Sensitive to all	20	PDA	1	1	9	3	100	99.5556		2418	TBZSPYRSFDLS	Sensitive to all	20	IM	10	1	9	48		1267	TBZSPYRSFDLS	Sensitive to all	1	IM	60	2	9	3.25	3.32222
219	TBZSPYRSFDLS	Sensitive to all	20	PDA	1	2	1	3	100			2418	TBZSPYRSFDLS	Sensitive to all	20	IM	10	2	1	45		1267	TBZSPYRSFDLS	Sensitive to all	1	IM	60	1	1	4.05
219	TBZSPYRSFDLS	Sensitive to all	20	PDA	1	2	2	3	99			2418	TBZSPYRSFDLS	Sensitive to all	20	IM	10	2	2	45		1267	TBZSPYRSFDLS	Sensitive to all	1	IM	60	1	2	3.9
219	TBZSPYRSFDLS	Sensitive to all	20	PDA	1	2	3	3	99			2418	TBZSPYRSFDLS	Sensitive to all	20	IM	10	2	3	44		1267	TBZSPYRSFDLS	Sensitive to all	1	IM	60	1	3	3.75
219	TBZSPYRSFDLS	Sensitive to all	20	PDA	1	2	4	3	100			2418	TBZSPYRSFDLS	Sensitive to all	20	IM	10	2	4	44		1267	TBZSPYRSFDLS	Sensitive to all	1	IM	60	1	4	4
219	TBZSPYRSFDLS	Sensitive to all	20	PDA	1	2	5	3	100			2418	TBZSPYRSFDLS	Sensitive to all	20	IM	10	2	5	47		1267	TBZSPYRSFDLS	Sensitive to all	1	IM	60	1	5	3.6
219	TBZSPYRSFDLS	Sensitive to all	20	PDA	1	2	6	3	100			2418	TBZSPYRSFDLS	Sensitive to all	20	IM	10	2	6	45		1267	TBZSPYRSFDLS	Sensitive to all	1	IM	60	1	6	4.05
219	TBZSPYRSFDLS	Sensitive to all	20	PDA	1	2	7	3	100			2418	TBZSPYRSFDLS	Sensitive to all	20	IM	10	2	7	46		1267	TBZSPYRSFDLS	Sensitive to all	1	IM	60	1	7	3.85
219	TBZSPYRSFDLS	Sensitive to all	20	PDA	1	2	8	3	100			2418	TBZSPYRSFDLS	Sensitive to all	20	IM	10	2	8	45		1267	TBZSPYRSFDLS	Sensitive to all	1	IM	60	1	8	3.6
219	TBZSPYRSFDLS	Sensitive to all	20	PDA	1	2	9	3	99	99.6667		2418	TBZSPYRSFDLS	Sensitive to all	20	IM	10	2	9	45.5		1267	TBZSPYRSFDLS	Sensitive to all	1	IM	60	1	9	3.95	3.86111
2556	TBZSPYRSFDLS	FDLr	20	PDA	1	1	1	3	100			23	TBZSPYRSFDLS	Sensitive to all	20	IM	5	1	1	33.5		2418	TBZSPYRSFDLS	Sensitive to all	1	PDA	60	2	1	2.85
2556	TBZSPYRSFDLS	FDLr	20	PDA	1	1	2	3	100			23	TBZSPYRSFDLS	Sensitive to all	20	IM	5	1	2	33		2418	TBZSPYRSFDLS	Sensitive to all	1	PDA	60	2	2	2.75
2556	TBZSPYRSFDLS	FDLr	20	PDA	1	1	3	3	100			23	TBZSPYRSFDLS	Sensitive to all	20	IM	5	1	3	33		2418	TBZSPYRSFDLS	Sensitive to all	1	PDA	60	2	3	2.65
2556	TBZSPYRSFDLS	FDLr	20	PDA	1	1	4	3	100			23	TBZSPYRSFDLS	Sensitive to all	20	IM	5	1	4	33.5		2418	TBZSPYRSFDLS	Sensitive to all	1	PDA	60	2	4	3
2556	TBZSPYRSFDLS	FDLr	20	PDA	1	1	5	3	100			23	TBZSPYRSFDLS	Sensitive to all	20	IM	5	1	5	33.5		2418	TBZSPYRSFDLS	Sensitive to all	1	PDA	60	2	5	2.9
2556	TBZSPYRSFDLS	FDLr	20	PDA	1	1	6	3	100			23	TBZSPYRSFDLS	Sensitive to all	20	IM	5	1	6	33.5		2418	TBZSPYRSFDLS	Sensitive to all	1	PDA	60	2	6	2.8
2556	TBZSPYRSFDLS	FDLr	20	PDA	1	1	7	3	100			23	TBZSPYRSFDLS	Sensitive to all	20	IM	5	1	7	33		2418	TBZSPYRSFDLS	Sensitive to all	1	PDA	60	2	7	2.8
2556	TBZSPYRSFDLS	FDLr	20	PDA	1	1	8	3	100			23	TBZSPYRSFDLS	Sensitive to all	20	IM	5	1	8	33		2418	TBZSPYRSFDLS	Sensitive to all	1	PDA	60	2	8	2.85
2556	TBZSPYRSFDLS	FDLr	20	PDA	1	1	9	3	100	100		23	TBZSPYRSFDLS	Sensitive to all	20	IM	5	1	9	33		2418	TBZSPYRSFDLS	Sensitive to all	1	PDA	60	2	9	2.8	2.82222
2556	TBZSPYRSFDLS	FDLr	20	PDA	1	2	1	2.5	98			23	TBZSPYRSFDLS	Sensitive to all	20	IM	5	2	1	30		2418	TBZSPYRSFDLS	Sensitive to all	1	PDA	60	1	1	2.95
2556	TBZSPYRSFDLS	FDLr	20	PDA	1	2	2	2.5	98			23	TBZSPYRSFDLS	Sensitive to all	20	IM	5	2	2	30		2418	TBZSPYRSFDLS	Sensitive to all	1	PDA	60	1	2	2.9
2556	TBZSPYRSFDLS	FDLr	20	PDA	1	2	3	2.5	99			23	TBZSPYRSFDLS	Sensitive to all	20	IM	5	2	3	30		2418	TBZSPYRSFDLS	Sensitive to all	1	PDA	60	1	3	2.9
2556	TBZSPYRSFDLS	FDLr	20	PDA	1	2	4	2.5	97			23	TBZSPYRSFDLS	Sensitive to all	20	IM	5	2	4	29.5		2418	TBZSPYRSFDLS	Sensitive to all	1	PDA	60	1	4	2.95
2556	TBZSPYRSFDLS	FDLr	20	PDA	1	2	5	2.5	98			23	TBZSPYRSFDLS	Sensitive to all	20	IM	5	2	5	30		2418	TBZSPYRSFDLS	Sensitive to all	1	PDA	60	1	5	2.95
2556	TBZSPYRSFDLS	FDLr	20	PDA	1	2	6	2.5	100			23	TBZSPYRSFDLS	Sensitive to all	20	IM	5	2	6	29		2418	TBZSPYRSFDLS	Sensitive to all	1	PDA	60	1	6	2.9
2556	TBZSPYRSFDLS	FDLr	20	PDA	1	2	7	2.5	100			23	TBZSPYRSFDLS	Sensitive to all	20	IM	5	2	7	28		2418	TBZSPYRSFDLS	Sensitive to all	1	PDA	60	1	7	3
2556	TBZSPYRSFDLS	FDLr	20	PDA	1	2	8	2.5	99			23	TBZSPYRSFDLS	Sensitive to all	20	IM	5	2	8	29.5		2418	TBZSPYRSFDLS	Sensitive to all	1	PDA	60	1	8	3
2556	TBZSPYRSFDLS	FDLr	20	PDA	1	2	9	2.5	99	98.6667		23	TBZSPYRSFDLS	Sensitive to all	20	IM	5	2	9	29.5		2418	TBZSPYRSFDLS	Sensitive to all	1	PDA	60	1	9	3.1	2.96111
2558	TBZSPYRSFDLS	FDLr	20	PDA	1	1	1	3	100			23	TBZSPYRSFDLS	TBZr	20	IM	10	1	1	52.5		2418	TBZSPYRSFDLS	Sensitive to all	1	IM	60	2	1	3.75
2558	TBZSPYRSFDLS	FDLr	20	PDA	1	1	2	3	100			23	TBZSPYRSFDLS	TBZr	20	IM	10	1	2	46.5		2418	TBZSPYRSFDLS	Sensitive to all	1	IM	60	2	2	3.45
2558	TBZSPYRSFDLS	FDLr	20	PDA	1	1	3	3	100			23	TBZSPYRSFDLS	TBZr	20	IM	10	1	3	48.5		2418	TBZSPYRSFDLS	Sensitive to all	1	IM	60	2	3	3.7
2558	TBZSPYRSFDLS	FDLr	20	PDA	1	1	4	3	99			23	TBZSPYRSFDLS	TBZr	20	IM	10	1	4	51.5		2418	TBZSPYRSFDLS	Sensitive to all	1	IM	60	2	4	3.6
2558	TBZSPYRSFDLS	FDLr	20	PDA	1	1	5	3	99			23	TBZSPYRSFDLS	TBZr	20	IM	10	1	5	48.5		2418	TBZSPYRSFDLS	Sensitive to all	1	IM	60	2	5	3.65
2558	TBZSPYRSFDLS	FDLr	20	PDA	1	1	6	3	99			23	TBZSPYRSFDLS	TBZr	20	IM	10	1	6	48		2418	TBZSPYRSFDLS	Sensitive to all	1	IM	60	2	6	3.7
2558	TBZSPYRSFDLS	FDLr	20	PDA	1	1	7	3	99			23	TBZSPYRSFDLS	TBZr	20	IM	10	1	7	52.5		2418	TBZSPYRSFDLS	Sensitive to all	1	IM	60	2	7	3.65
2558	TBZSPYRSFDLS	FDLr	20	PDA	1	1	8	3	99			23	TBZSPYRSFDLS	TBZr	20	IM	10	1	8	46.5		2418	TBZSPYRSFDLS	Sensitive to all	1	IM	60	2	8	3.45
2558	TBZSPYRSFDLS	FDLr	20	PDA	1	1	9	3	100	99.4444		23	TBZSPYRSFDLS	TBZr	20	IM	10	1	9	47		2418	TBZSPYRSFDLS	Sensitive to all	1	IM	60	2	9	3.7	3.62778
2558	TBZSPYRSFDLS	FDLr	20	PDA	1	2	1	3	97			23	TBZSPYRSFDLS	TBZr	20	IM	10	2	1	44.5		2418	TBZSPYRSFDLS	Sensitive to all	1	IM	60	1	1	3.85
2558	TBZSPYRSFDLS	FDLr	20	PDA	1	2	2	2.5	99			23	TBZSPYRSFDLS	TBZr	20	IM	10	2	2	45.5		2418	TBZSPYRSFDLS	Sensitive to all	1	IM	60	1	2	3.7
2558	TBZSPYRSFDLS	FDLr	20	PDA	1	2	3	3	100			23	TBZSPYRSFDLS	TBZr	20	IM	10	2	3	44		2418	TBZSPYRSFDLS	Sensitive to all	1	IM	60	1	3	3.95
2558	TBZSPYRSFDLS	FDLr	20	PDA	1	2	4	2.5	100			23	TBZSPYRSFDLS	TBZr	20	IM	10	2	4	44.5		2418	TBZSPYRSFDLS	Sensitive to all	1	IM	60	1	4	4.1
2558	TBZSPYRSFDLS	FDLr	20	PDA	1	2	5	3	100			23	TBZSPYRSFDLS	TBZr	20	IM	10	2	5	46.5		2418	TBZSPYRSFDLS	Sensitive to all	1	IM	60	1	5	3.9
2558	TBZSPYRSFDLS	FDLr	20	PDA	1	2	6	3	99			23	TBZSPYRSFDLS	TBZr	20	IM	10	2	6	44		2418	TBZSPYRSFDLS	Sensitive to all	1	IM	60	1	6	3.75
2558	TBZSPYRSFDLS	FDLr	20	PDA	1	2	7	3	98			23	TBZSPYRSFDLS	TBZr	20	IM	10	2	7	45.5		2418	TBZSPYRSFDLS	Sensitive to all	1	IM	60	1	7	3.8
2558	TBZSPYRSFDLS	FDLr	20	PDA	1	2	8	3	100			23	TBZSPYRSFDLS	TBZr	20	IM	10	2	8	43		2418	TBZSPYRSFDLS	Sensitive to all	1	IM	60	1	8	3.8
2558	TBZSPYRSFDLS	FDLr	20	PDA	1	2	9	3	100	99.2222		23	TBZSPYRSFDLS	TBZr	20	IM	10	2	9	44.5		2418	TBZSPYRSFDLS	Sensitive to all	1	IM	60	1	9	3.8	3.85
2570	TBZSPYRSFDLS	FDLr	20	PDA	1	1	1	3	100			184	TBZSPYRSFDLS	TBZ-R	20	IM	5	1	1	33		23	TBZRPYRSFDLS	TBZ-R	1	PDA	60	2	1	2.4
2570	TBZSPYRSFDLS	FDLr	20	PDA	1	1	2	3	100			184	TBZSPYRSFDLS	TBZ-R	20	IM	5	1	2	33.5		23	TBZRPYRSFDLS	TBZ-R	1	PDA	60	2	2	2.3
2570	TBZSPYRSFDLS	FDLr	20	PDA	1	1	3	3	99			184	TBZSPYRSFDLS	TBZ-R	20	IM	5	1	3	33.5		23	TBZRPYRSFDLS	TBZ-R	1	PDA	60	2	3	2.35
2570	TBZSPYRSFDLS	FDLr	20	PDA	1	1	4	3	99			184	TBZSPYRSFDLS	TBZ-R	20	IM	5	1	4	33.5		23	TBZRPYRSFDLS	TBZ-R	1	PDA	60	2	4	2.4
2570	TBZSPYRSFDLS	FDLr	20	PDA	1	1	5	3	100			184	TBZSPYRSFDLS	TBZ-R	20	IM	5	1	5	32.5		23	TBZRPYRSFDLS	TBZ-R	1	PDA	60	2	5	2.2
2570	TBZSPYRSFDLS	FDLr	20	PDA	1	1	6	3	99			184	TBZSPYRSFDLS	TBZ-R	20	IM	5	1	6	33		23	TBZRPYRSFDLS	TBZ-R	1	PDA	60	2	6	2.25
2570	TBZSPYRSFDLS	FDLr	20	PDA	1	1	7	3	100			184	TBZSPYRSFDLS	TBZ-R	20	IM	5	1	7	34		23	TBZRPYRSFDLS	TBZ-R	1	PDA	60	2	7	2.35
2570	TBZSPYRSFDLS	FDLr	20	PDA	1	1	8	3	98			184	TBZSPYRSFDLS	TBZ-R	20	IM	5	1	8	33.5		23	TBZRPYRSFDLS	TBZ-R	1	PDA	60	2	8	2.2
2570	TBZSPYRSFDLS	FDLr	20	PDA	1	1	9	3	100	99.4444		184	TBZSPYRSFDLS	TBZ-R	20	IM	5	1	9	33.5		23	TBZRPYRSFDLS	TBZ-R	1	PDA	60	2	9	2.4	2.31667
2570	TBZSPYRSFDLS	FDLr	20	PDA	1	2	1	2.5	99			184	TBZSPYRSFDLS	TBZ-R	20	IM	5	2	1	30		23	TBZRPYRSFDLS	TBZ-R	1	PDA	30	1	1	1.45
2570	TBZSPYRSFDLS	FDLr	20	PDA	1	2	2	2.5	98			184	TBZSPYRSFDLS	TBZ-R	20	IM	5	2	2	29.5		23	TBZRPYRSFDLS	TBZ-R	1	PDA	30	1	2	1.55
2570	TBZSPYRSFDLS	FDLr	20	PDA	1	2	3	2.5	99			184	TBZSPYRSFDLS	TBZ-R	20	IM	5	2	3	31		23	TBZRPYRSFDLS	TBZ-R	1	PDA	30	1	3	1.3
2570	TBZSPYRSFDLS	FDLr	20	PDA	1	2	4	2.5	100			184	TBZSPYRSFDLS	TBZ-R	20	IM	5	2	4	28.5		23	TBZRPYRSFDLS	TBZ-R	1	PDA	30	1	4	1.4
2570	TBZSPYRSFDLS	FDLr	20	PDA	1	2	5	2.5	99			184	TBZSPYRSFDLS	TBZ-R	20	IM	5	2	5	28		23	TBZRPYRSFDLS	TBZ-R	1	PDA	30	1	5	1.5
2570	TBZSPYRSFDLS	FDLr	20	PDA	1	2	6	2.5	100			184	TBZSPYRSFDLS	TBZ-R	20	IM	5	2	6	28.5		23	TBZRPYRSFDLS	TBZ-R	1	PDA	30	1	6	1.4
2570	TBZSPYRSFDLS	FDLr	20	PDA	1	2	7	2.5	100			184	TBZSPYRSFDLS	TBZ-R	20	IM	5	2	7	29		23	TBZRPYRSFDLS	TBZ-R	1	PDA	30	1	7	1.4
2570	TBZSPYRSFDLS	FDLr	20	PDA	1	2	8	2.5	100			184	TBZSPYRSFDLS	TBZ-R	20	IM	5	2	8	27		23	TBZRPYRSFDLS	TBZ-R	1	PDA	30	1	8	1.45
2570	TBZSPYRSFDLS	FDLr	20	PDA	1	2	9	2.5	100	99.4444		184	TBZSPYRSFDLS	TBZ-R	20	IM	5	2	9	29.5		23	TBZRPYRSFDLS	TBZ-R	1	PDA	30	1	9	1.4	1.42778
8	TBZSPYRSFDLS	TBZrPYRr	20	PDA	1	1	1		98			184	TBZSPYRSFDLS	TBZr	20	IM	10	1	1	50		23	TBZRPYRSFDLS	TBZ-R	1	PDA	60	1	1	1.8
8	TBZSPYRSFDLS	TBZrPYRr	20	PDA	1	1	2		98			184	TBZSPYRSFDLS	TBZr	20	IM	10	1	2	48.5		23	TBZRPYRSFDLS	TBZ-R	1	PDA	60	1	2	1.8
8	TBZSPYRSFDLS	TBZrPYRr	20	PDA	1	1	3		98			184	TBZSPYRSFDLS	TBZr	20	IM	10	1	3	49.5		23	TBZRPYRSFDLS	TBZ-R	1	PDA	60	1	3	1.8
8	TBZSPYRSFDLS	TBZrPYRr	20	PDA	1	1	4		98			184	TBZSPYRSFDLS	TBZr	20	IM	10	1	4	51		23	TBZRPYRSFDLS	TBZ-R	1	PDA	60	1	4	1.7
8	TBZSPYRSFDLS	TBZrPYRr	20	PDA	1	1	5		95			184	TBZSPYRSFDLS	TBZr	20	IM	10	1	5	45		23	TBZRPYRSFDLS	TBZ-R	1	PDA	60	1	5	2
8	TBZSPYRSFDLS	TBZrPYRr	20	PDA	1	1	6		98			184	TBZSPYRSFDLS	TBZr	20	IM	10	1	6	49.5		23	TBZRPYRSFDLS	TBZ-R	1	PDA	60	1	6	1.7
8	TBZSPYRSFDLS	TBZrPYRr	20	PDA	1	1	7		98			184	TBZSPYRSFDLS	TBZr	20	IM	10	1	7	45		23	TBZRPYRSFDLS	TBZ-R	1	PDA	60	1	7	1.85
8	TBZSPYRSFDLS	TBZrPYRr	20	PDA	1	1	8		97			184	TBZSPYRSFDLS	TBZr	20	IM	10	1	8	43		23	TBZRPYRSFDLS	TBZ-R	1	PDA	60	1	8	2.05
8	TBZSPYRSFDLS	TBZrPYRr	20	PDA	1	1	9		95	97.2222		184	TBZSPYRSFDLS	TBZr	20	IM	10	1	9	48		23	TBZRPYRSFDLS	TBZ-R	1	PDA	60	1	9	1.8	1.83333
8	TBZSPYRSFDLS	TBZrPYRr	20	PDA	1	2	1		99			184	TBZSPYRSFDLS	TBZr	20	IM	10	2	1	42.5		23	TBZRPYRSFDLS	TBZ-R	1	PDA	90	1	1	1.8
8	TBZSPYRSFDLS	TBZrPYRr	20	PDA	1	2	2		100			184	TBZSPYRSFDLS	TBZr	20	IM	10	2	2	41.5		23	TBZRPYRSFDLS	TBZ-R	1	PDA	90	1	2	1.85
8	TBZSPYRSFDLS	TBZrPYRr	20	PDA	1	2	3		100			184	TBZSPYRSFDLS	TBZr	20	IM	10	2	3	41.5		23	TBZRPYRSFDLS	TBZ-R	1	PDA	90	1	3	1.95
8	TBZSPYRSFDLS	TBZrPYRr	20	PDA	1	2	4		99			184	TBZSPYRSFDLS	TBZr	20	IM	10	2	4	42		23	TBZRPYRSFDLS	TBZ-R	1	PDA	90	1	4	1.75
8	TBZSPYRSFDLS	TBZrPYRr	20	PDA	1	2	5		100			184	TBZSPYRSFDLS	TBZr	20	IM	10	2	5	41.5		23	TBZRPYRSFDLS	TBZ-R	1	PDA	90	1	5	1.75
8	TBZSPYRSFDLS	TBZrPYRr	20	PDA	1	2	6		100			184	TBZSPYRSFDLS	TBZr	20	IM	10	2	6	42.5		23	TBZRPYRSFDLS	TBZ-R	1	PDA	90	1	6	2
8	TBZSPYRSFDLS	TBZrPYRr	20	PDA	1	2	7		100			184	TBZSPYRSFDLS	TBZr	20	IM	10	2	7	41.5		23	TBZRPYRSFDLS	TBZ-R	1	PDA	90	1	7	1.95
8	TBZSPYRSFDLS	TBZrPYRr	20	PDA	1	2	8		99			184	TBZSPYRSFDLS	TBZr	20	IM	10	2	8	41		23	TBZRPYRSFDLS	TBZ-R	1	PDA	90	1	8	1.8
8	TBZSPYRSFDLS	TBZrPYRr	20	PDA	1	2	9		100	99.6667		184	TBZSPYRSFDLS	TBZr	20	IM	10	2	9	42		23	TBZRPYRSFDLS	TBZ-R	1	PDA	90	1	9	1.7	1.83889
2311	TBZSPYRSFDLS	TBZrPYRr	20	PDA	1	1	1	3	100			219	TBZSPYRSFDLS	TBZ-R	20	IM	5	1	1	33		23	TBZRPYRSFDLS	TBZ-R	1	IM	60	2	1	3.45
2311	TBZSPYRSFDLS	TBZrPYRr	20	PDA	1	1	2	3	100			219	TBZSPYRSFDLS	TBZ-R	20	IM	5	1	2	32.5		23	TBZRPYRSFDLS	TBZ-R	1	IM	60	2	2	3.35
2311	TBZSPYRSFDLS	TBZrPYRr	20	PDA	1	1	3	3	99			219	TBZSPYRSFDLS	TBZ-R	20	IM	5	1	3	33.5		23	TBZRPYRSFDLS	TBZ-R	1	IM	60	2	3	3.15
2311	TBZSPYRSFDLS	TBZrPYRr	20	PDA	1	1	4	3	100			219	TBZSPYRSFDLS	TBZ-R	20	IM	5	1	4	34		23	TBZRPYRSFDLS	TBZ-R	1	IM	60	2	4	3.35
2311	TBZSPYRSFDLS	TBZrPYRr	20	PDA	1	1	5	3	100			219	TBZSPYRSFDLS	TBZ-R	20	IM	5	1	5	33.5		23	TBZRPYRSFDLS	TBZ-R	1	IM	60	2	5	3.15
2311	TBZSPYRSFDLS	TBZrPYRr	20	PDA	1	1	6	3	99			219	TBZSPYRSFDLS	TBZ-R	20	IM	5	1	6	33.5		23	TBZRPYRSFDLS	TBZ-R	1	IM	60	2	6	3.4
2311	TBZSPYRSFDLS	TBZrPYRr	20	PDA	1	1	7	3	99			219	TBZSPYRSFDLS	TBZ-R	20	IM	5	1	7	33.5		23	TBZRPYRSFDLS	TBZ-R	1	IM	60	2	7	3.45
2311	TBZSPYRSFDLS	TBZrPYRr	20	PDA	1	1	8	3	100			219	TBZSPYRSFDLS	TBZ-R	20	IM	5	1	8	33		23	TBZRPYRSFDLS	TBZ-R	1	IM	60	2	8	3.4
2311	TBZSPYRSFDLS	TBZrPYRr	20	PDA	1	1	9	3	99	99.5556		219	TBZSPYRSFDLS	TBZ-R	20	IM	5	1	9	33.5		23	TBZRPYRSFDLS	TBZ-R	1	IM	60	2	9	3.15	3.31667
2311	TBZSPYRSFDLS	TBZrPYRr	20	PDA	1	2	1	3	100			219	TBZSPYRSFDLS	TBZ-R	20	IM	5	2	1	28.5		23	TBZRPYRSFDLS	TBZ-R	1	IM	60	1	1	4
2311	TBZSPYRSFDLS	TBZrPYRr	20	PDA	1	2	2	3	100			219	TBZSPYRSFDLS	TBZ-R	20	IM	5	2	2	29		23	TBZRPYRSFDLS	TBZ-R	1	IM	60	1	2	3.65
2311	TBZSPYRSFDLS	TBZrPYRr	20	PDA	1	2	3	3	100			219	TBZSPYRSFDLS	TBZ-R	20	IM	5	2	3	28		23	TBZRPYRSFDLS	TBZ-R	1	IM	60	1	3	3.45
2311	TBZSPYRSFDLS	TBZrPYRr	20	PDA	1	2	4	3	100			219	TBZSPYRSFDLS	TBZ-R	20	IM	5	2	4	29		23	TBZRPYRSFDLS	TBZ-R	1	IM	60	1	4	3.4
2311	TBZSPYRSFDLS	TBZrPYRr	20	PDA	1	2	5	3	100			219	TBZSPYRSFDLS	TBZ-R	20	IM	5	2	5	29		23	TBZRPYRSFDLS	TBZ-R	1	IM	60	1	5	3.4
2311	TBZSPYRSFDLS	TBZrPYRr	20	PDA	1	2	6	3	99			219	TBZSPYRSFDLS	TBZ-R	20	IM	5	2	6	29.5		23	TBZRPYRSFDLS	TBZ-R	1	IM	60	1	6	3.45
2311	TBZSPYRSFDLS	TBZrPYRr	20	PDA	1	2	7	3	99			219	TBZSPYRSFDLS	TBZ-R	20	IM	5	2	7	30.5		23	TBZRPYRSFDLS	TBZ-R	1	IM	60	1	7	3.35
2311	TBZSPYRSFDLS	TBZrPYRr	20	PDA	1	2	8	3	100			219	TBZSPYRSFDLS	TBZ-R	20	IM	5	2	8	27		23	TBZRPYRSFDLS	TBZ-R	1	IM	60	1	8	3.4
2311	TBZSPYRSFDLS	TBZrPYRr	20	PDA	1	2	9	3	100	99.7778		219	TBZSPYRSFDLS	TBZ-R	20	IM	5	2	9	30.5		23	TBZRPYRSFDLS	TBZ-R	1	IM	60	1	9	3.4	3.5
2483	TBZSPYRSFDLS	TBZrPYRr	20	PDA	1	1	1	3	99			219	TBZSPYRSFDLS	TBZr	20	IM	10	1	1	50.5		184	TBZRPYRSFDLS	TBZ-R	1	PDA	60	2	1	1.9
2483	TBZSPYRSFDLS	TBZrPYRr	20	PDA	1	1	2	3	100			219	TBZSPYRSFDLS	TBZr	20	IM	10	1	2	46		184	TBZRPYRSFDLS	TBZ-R	1	PDA	60	2	2	1.95
2483	TBZSPYRSFDLS	TBZrPYRr	20	PDA	1	1	3	3	100			219	TBZSPYRSFDLS	TBZr	20	IM	10	1	3	46.5		184	TBZRPYRSFDLS	TBZ-R	1	PDA	60	2	3	1.9
2483	TBZSPYRSFDLS	TBZrPYRr	20	PDA	1	1	4	3	100			219	TBZSPYRSFDLS	TBZr	20	IM	10	1	4	52		184	TBZRPYRSFDLS	TBZ-R	1	PDA	60	2	4	1.9
2483	TBZSPYRSFDLS	TBZrPYRr	20	PDA	1	1	5	3	99			219	TBZSPYRSFDLS	TBZr	20	IM	10	1	5	47.5		184	TBZRPYRSFDLS	TBZ-R	1	PDA	60	2	5	1.9
2483	TBZSPYRSFDLS	TBZrPYRr	20	PDA	1	1	6	3	97			219	TBZSPYRSFDLS	TBZr	20	IM	10	1	6	46		184	TBZRPYRSFDLS	TBZ-R	1	PDA	60	2	6	1.8
2483	TBZSPYRSFDLS	TBZrPYRr	20	PDA	1	1	7	3	98			219	TBZSPYRSFDLS	TBZr	20	IM	10	1	7	50.5		184	TBZRPYRSFDLS	TBZ-R	1	PDA	60	2	7	1.8
2483	TBZSPYRSFDLS	TBZrPYRr	20	PDA	1	1	8	3	96			219	TBZSPYRSFDLS	TBZr	20	IM	10	1	8	48		184	TBZRPYRSFDLS	TBZ-R	1	PDA	60	2	8	1.9
2483	TBZSPYRSFDLS	TBZrPYRr	20	PDA	1	1	9	3	99	98.6667		219	TBZSPYRSFDLS	TBZr	20	IM	10	1	9	48.5		184	TBZRPYRSFDLS	TBZ-R	1	PDA	60	2	9	1.9	1.88333
2483	TBZSPYRSFDLS	TBZrPYRr	20	PDA	1	2	1	2.5	100			219	TBZSPYRSFDLS	TBZr	20	IM	10	2	1	41.5		184	TBZRPYRSFDLS	TBZ-R	1	PDA	30	1	1	1.5
2483	TBZSPYRSFDLS	TBZrPYRr	20	PDA	1	2	2	2.5	99			219	TBZSPYRSFDLS	TBZr	20	IM	10	2	2	41.5		184	TBZRPYRSFDLS	TBZ-R	1	PDA	30	1	2	1.6
2483	TBZSPYRSFDLS	TBZrPYRr	20	PDA	1	2	3	2.5	99			219	TBZSPYRSFDLS	TBZr	20	IM	10	2	3	40		184	TBZRPYRSFDLS	TBZ-R	1	PDA	30	1	3	1.45
2483	TBZSPYRSFDLS	TBZrPYRr	20	PDA	1	2	4	2.5	100			219	TBZSPYRSFDLS	TBZr	20	IM	10	2	4	43		184	TBZRPYRSFDLS	TBZ-R	1	PDA	30	1	4	1.5
2483	TBZSPYRSFDLS	TBZrPYRr	20	PDA	1	2	5	2.5	100			219	TBZSPYRSFDLS	TBZr	20	IM	10	2	5	41.5		184	TBZRPYRSFDLS	TBZ-R	1	PDA	30	1	5	1.7
2483	TBZSPYRSFDLS	TBZrPYRr	20	PDA	1	2	6	2.5	99			219	TBZSPYRSFDLS	TBZr	20	IM	10	2	6	42.5		184	TBZRPYRSFDLS	TBZ-R	1	PDA	30	1	6	1.55
2483	TBZSPYRSFDLS	TBZrPYRr	20	PDA	1	2	7	2.5	100			219	TBZSPYRSFDLS	TBZr	20	IM	10	2	7	44.5		184	TBZRPYRSFDLS	TBZ-R	1	PDA	30	1	7	1.55
2483	TBZSPYRSFDLS	TBZrPYRr	20	PDA	1	2	8	2.5	98			219	TBZSPYRSFDLS	TBZr	20	IM	10	2	8	41		184	TBZRPYRSFDLS	TBZ-R	1	PDA	30	1	8	1.5
2483	TBZSPYRSFDLS	TBZrPYRr	20	PDA	1	2	9	2.5	98	99.2222		219	TBZSPYRSFDLS	TBZr	20	IM	10	2	9	41		184	TBZRPYRSFDLS	TBZ-R	1	PDA	30	1	9	1.5	1.53889
153	TBZSPYRSFDLS	Sensitive to all	20	PDA	1	1	1		98			8	TBZRPYRRFDLS	TBZ_PYR-R	20	IM	5	1	1	35		184	TBZRPYRSFDLS	TBZ-R	1	PDA	60	1	1	1.8
153	TBZSPYRSFDLS	Sensitive to all	20	PDA	1	1	2		95			8	TBZRPYRRFDLS	TBZ_PYR-R	20	IM	5	1	2	34.5		184	TBZRPYRSFDLS	TBZ-R	1	PDA	60	1	2	2
153	TBZSPYRSFDLS	Sensitive to all	20	PDA	1	1	3		99			8	TBZRPYRRFDLS	TBZ_PYR-R	20	IM	5	1	3	33		184	TBZRPYRSFDLS	TBZ-R	1	PDA	60	1	3	1.8
153	TBZSPYRSFDLS	Sensitive to all	20	PDA	1	1	4		98			8	TBZRPYRRFDLS	TBZ_PYR-R	20	IM	5	1	4	33.5		184	TBZRPYRSFDLS	TBZ-R	1	PDA	60	1	4	1.95
153	TBZSPYRSFDLS	Sensitive to all	20	PDA	1	1	5		98			8	TBZRPYRRFDLS	TBZ_PYR-R	20	IM	5	1	5	34.5		184	TBZRPYRSFDLS	TBZ-R	1	PDA	60	1	5	2
153	TBZSPYRSFDLS	Sensitive to all	20	PDA	1	1	6		98			8	TBZRPYRRFDLS	TBZ_PYR-R	20	IM	5	1	6	34.5		184	TBZRPYRSFDLS	TBZ-R	1	PDA	60	1	6	2
153	TBZSPYRSFDLS	Sensitive to all	20	PDA	1	1	7		99			8	TBZRPYRRFDLS	TBZ_PYR-R	20	IM	5	1	7	34		184	TBZRPYRSFDLS	TBZ-R	1	PDA	60	1	7	1.8
153	TBZSPYRSFDLS	Sensitive to all	20	PDA	1	1	8		98			8	TBZRPYRRFDLS	TBZ_PYR-R	20	IM	5	1	8	34.5		184	TBZRPYRSFDLS	TBZ-R	1	PDA	60	1	8	1.95
153	TBZSPYRSFDLS	Sensitive to all	20	PDA	1	1	9		99	98		8	TBZRPYRRFDLS	TBZ_PYR-R	20	IM	5	1	9	34		184	TBZRPYRSFDLS	TBZ-R	1	PDA	60	1	9	1.8	1.9
153	TBZSPYRSFDLS	Sensitive to all	20	PDA	1	2	1		100			8	TBZRPYRRFDLS	TBZ_PYR-R	20	IM	5	2	1	32.5		184	TBZRPYRSFDLS	TBZ-R	1	PDA	90	1	1	1.8
153	TBZSPYRSFDLS	Sensitive to all	20	PDA	1	2	2		99			8	TBZRPYRRFDLS	TBZ_PYR-R	20	IM	5	2	2	31.5		184	TBZRPYRSFDLS	TBZ-R	1	PDA	90	1	2	1.95
153	TBZSPYRSFDLS	Sensitive to all	20	PDA	1	2	3		100			8	TBZRPYRRFDLS	TBZ_PYR-R	20	IM	5	2	3	32		184	TBZRPYRSFDLS	TBZ-R	1	PDA	90	1	3	1.75
153	TBZSPYRSFDLS	Sensitive to all	20	PDA	1	2	4		100			8	TBZRPYRRFDLS	TBZ_PYR-R	20	IM	5	2	4	32.5		184	TBZRPYRSFDLS	TBZ-R	1	PDA	90	1	4	1.8
153	TBZSPYRSFDLS	Sensitive to all	20	PDA	1	2	5		100			8	TBZRPYRRFDLS	TBZ_PYR-R	20	IM	5	2	5	33		184	TBZRPYRSFDLS	TBZ-R	1	PDA	90	1	5	1.8
153	TBZSPYRSFDLS	Sensitive to all	20	PDA	1	2	6		100			8	TBZRPYRRFDLS	TBZ_PYR-R	20	IM	5	2	6	31.5		184	TBZRPYRSFDLS	TBZ-R	1	PDA	90	1	6	1.85
153	TBZSPYRSFDLS	Sensitive to all	20	PDA	1	2	7		100			8	TBZRPYRRFDLS	TBZ_PYR-R	20	IM	5	2	7	33.5		184	TBZRPYRSFDLS	TBZ-R	1	PDA	90	1	7	1.7
153	TBZSPYRSFDLS	Sensitive to all	20	PDA	1	2	8		100			8	TBZRPYRRFDLS	TBZ_PYR-R	20	IM	5	2	8	30		184	TBZRPYRSFDLS	TBZ-R	1	PDA	90	1	8	1.8
153	TBZSPYRSFDLS	Sensitive to all	20	PDA	1	2	9		100	99.8889		8	TBZRPYRRFDLS	TBZ_PYR-R	20	IM	5	2	9	32.5		184	TBZRPYRSFDLS	TBZ-R	1	PDA	90	1	9	1.75	1.8
2501	TBZSPYRSFDLS	Sensitive to all	20	PDA	1	1	1		95			8	TBZRPYRRFDLS	TBZr+PYRr	20	IM	10	1	1	48		184	TBZRPYRSFDLS	TBZ-R	1	IM	60	2	1	3.25
2501	TBZSPYRSFDLS	Sensitive to all	20	PDA	1	1	2		95			8	TBZRPYRRFDLS	TBZr+PYRr	20	IM	10	1	2	46		184	TBZRPYRSFDLS	TBZ-R	1	IM	60	2	2	3.1
2501	TBZSPYRSFDLS	Sensitive to all	20	PDA	1	1	3		95			8	TBZRPYRRFDLS	TBZr+PYRr	20	IM	10	1	3	45.5		184	TBZRPYRSFDLS	TBZ-R	1	IM	60	2	3	3.05
2501	TBZSPYRSFDLS	Sensitive to all	20	PDA	1	1	4		99			8	TBZRPYRRFDLS	TBZr+PYRr	20	IM	10	1	4	46.5		184	TBZRPYRSFDLS	TBZ-R	1	IM	60	2	4	3.35
2501	TBZSPYRSFDLS	Sensitive to all	20	PDA	1	1	5		95			8	TBZRPYRRFDLS	TBZr+PYRr	20	IM	10	1	5	47		184	TBZRPYRSFDLS	TBZ-R	1	IM	60	2	5	3.2
2501	TBZSPYRSFDLS	Sensitive to all	20	PDA	1	1	6		95			8	TBZRPYRRFDLS	TBZr+PYRr	20	IM	10	1	6	48.5		184	TBZRPYRSFDLS	TBZ-R	1	IM	60	2	6	3.25
2501	TBZSPYRSFDLS	Sensitive to all	20	PDA	1	1	7		95			8	TBZRPYRRFDLS	TBZr+PYRr	20	IM	10	1	7	47.5		184	TBZRPYRSFDLS	TBZ-R	1	IM	60	2	7	3.2
2501	TBZSPYRSFDLS	Sensitive to all	20	PDA	1	1	8		95			8	TBZRPYRRFDLS	TBZr+PYRr	20	IM	10	1	8	46.5		184	TBZRPYRSFDLS	TBZ-R	1	IM	60	2	8	3.2
2501	TBZSPYRSFDLS	Sensitive to all	20	PDA	1	1	9		95	95.4444		8	TBZRPYRRFDLS	TBZr+PYRr	20	IM	10	1	9	47		184	TBZRPYRSFDLS	TBZ-R	1	IM	60	2	9	2.95	3.17222
2501	TBZSPYRSFDLS	Sensitive to all	20	PDA	1	2	1		99			8	TBZRPYRRFDLS	TBZr+PYRr	20	IM	10	2	1	49		184	TBZRPYRSFDLS	TBZ-R	1	IM	60	1	1	3.95
2501	TBZSPYRSFDLS	Sensitive to all	20	PDA	1	2	2		100			8	TBZRPYRRFDLS	TBZr+PYRr	20	IM	10	2	2	45.5		184	TBZRPYRSFDLS	TBZ-R	1	IM	60	1	2	3.6
2501	TBZSPYRSFDLS	Sensitive to all	20	PDA	1	2	3		99			8	TBZRPYRRFDLS	TBZr+PYRr	20	IM	10	2	3	46		184	TBZRPYRSFDLS	TBZ-R	1	IM	60	1	3	3.65
2501	TBZSPYRSFDLS	Sensitive to all	20	PDA	1	2	4		98			8	TBZRPYRRFDLS	TBZr+PYRr	20	IM	10	2	4	49		184	TBZRPYRSFDLS	TBZ-R	1	IM	60	1	4	3.8
2501	TBZSPYRSFDLS	Sensitive to all	20	PDA	1	2	5		99			8	TBZRPYRRFDLS	TBZr+PYRr	20	IM	10	2	5	48		184	TBZRPYRSFDLS	TBZ-R	1	IM	60	1	5	3.75
2501	TBZSPYRSFDLS	Sensitive to all	20	PDA	1	2	6		100			8	TBZRPYRRFDLS	TBZr+PYRr	20	IM	10	2	6	46.5		184	TBZRPYRSFDLS	TBZ-R	1	IM	60	1	6	3.75
2501	TBZSPYRSFDLS	Sensitive to all	20	PDA	1	2	7		99			8	TBZRPYRRFDLS	TBZr+PYRr	20	IM	10	2	7	49		184	TBZRPYRSFDLS	TBZ-R	1	IM	60	1	7	3.8
2501	TBZSPYRSFDLS	Sensitive to all	20	PDA	1	2	8		100			8	TBZRPYRRFDLS	TBZr+PYRr	20	IM	10	2	8	45.5		184	TBZRPYRSFDLS	TBZ-R	1	IM	60	1	8	3.7
2501	TBZSPYRSFDLS	Sensitive to all	20	PDA	1	2	9		100	99.3333		8	TBZRPYRRFDLS	TBZr+PYRr	20	IM	10	2	9	49.5		184	TBZRPYRSFDLS	TBZ-R	1	IM	60	1	9	3.7	3.74444
2517	TBZSPYRSFDLS	Sensitive to all	20	PDA	1	1	1		99			2311	TBZRPYRRFDLS	TBZ_PYR-R	20	IM	5	1	1	34		219	TBZRPYRSFDLS	TBZ-R	1	PDA	60	2	1	2.5
2517	TBZSPYRSFDLS	Sensitive to all	20	PDA	1	1	2		99			2311	TBZRPYRRFDLS	TBZ_PYR-R	20	IM	5	1	2	33.5		219	TBZRPYRSFDLS	TBZ-R	1	PDA	60	2	2	2.45
2517	TBZSPYRSFDLS	Sensitive to all	20	PDA	1	1	3		99			2311	TBZRPYRRFDLS	TBZ_PYR-R	20	IM	5	1	3	33.5		219	TBZRPYRSFDLS	TBZ-R	1	PDA	60	2	3	2.5
2517	TBZSPYRSFDLS	Sensitive to all	20	PDA	1	1	4		99			2311	TBZRPYRRFDLS	TBZ_PYR-R	20	IM	5	1	4	33.5		219	TBZRPYRSFDLS	TBZ-R	1	PDA	60	2	4	2.25
2517	TBZSPYRSFDLS	Sensitive to all	20	PDA	1	1	5		99			2311	TBZRPYRRFDLS	TBZ_PYR-R	20	IM	5	1	5	33.5		219	TBZRPYRSFDLS	TBZ-R	1	PDA	60	2	5	2.25
2517	TBZSPYRSFDLS	Sensitive to all	20	PDA	1	1	6		99			2311	TBZRPYRRFDLS	TBZ_PYR-R	20	IM	5	1	6	33.5		219	TBZRPYRSFDLS	TBZ-R	1	PDA	60	2	6	2.05
2517	TBZSPYRSFDLS	Sensitive to all	20	PDA	1	1	7		99			2311	TBZRPYRRFDLS	TBZ_PYR-R	20	IM	5	1	7	33.5		219	TBZRPYRSFDLS	TBZ-R	1	PDA	60	2	7	2.5
2517	TBZSPYRSFDLS	Sensitive to all	20	PDA	1	1	8		99			2311	TBZRPYRRFDLS	TBZ_PYR-R	20	IM	5	1	8	33.5		219	TBZRPYRSFDLS	TBZ-R	1	PDA	60	2	8	2.2
2517	TBZSPYRSFDLS	Sensitive to all	20	PDA	1	1	9		99	99		2311	TBZRPYRRFDLS	TBZ_PYR-R	20	IM	5	1	9	34		219	TBZRPYRSFDLS	TBZ-R	1	PDA	60	2	9	2.4	2.34444
2517	TBZSPYRSFDLS	Sensitive to all	20	PDA	1	2	1		99			2311	TBZRPYRRFDLS	TBZ_PYR-R	20	IM	5	2	1	29		219	TBZRPYRSFDLS	TBZ-R	1	PDA	60	1	1	2.3
2517	TBZSPYRSFDLS	Sensitive to all	20	PDA	1	2	2		98			2311	TBZRPYRRFDLS	TBZ_PYR-R	20	IM	5	2	2	30		219	TBZRPYRSFDLS	TBZ-R	1	PDA	60	1	2	2.3
2517	TBZSPYRSFDLS	Sensitive to all	20	PDA	1	2	3		98			2311	TBZRPYRRFDLS	TBZ_PYR-R	20	IM	5	2	3	30.5		219	TBZRPYRSFDLS	TBZ-R	1	PDA	60	1	3	2.3
2517	TBZSPYRSFDLS	Sensitive to all	20	PDA	1	2	4		100			2311	TBZRPYRRFDLS	TBZ_PYR-R	20	IM	5	2	4	29		219	TBZRPYRSFDLS	TBZ-R	1	PDA	60	1	4	2.3
2517	TBZSPYRSFDLS	Sensitive to all	20	PDA	1	2	5		99			2311	TBZRPYRRFDLS	TBZ_PYR-R	20	IM	5	2	5	28.5		219	TBZRPYRSFDLS	TBZ-R	1	PDA	60	1	5	2.3
2517	TBZSPYRSFDLS	Sensitive to all	20	PDA	1	2	6		99			2311	TBZRPYRRFDLS	TBZ_PYR-R	20	IM	5	2	6	29		219	TBZRPYRSFDLS	TBZ-R	1	PDA	60	1	6	2.3
2517	TBZSPYRSFDLS	Sensitive to all	20	PDA	1	2	7		100			2311	TBZRPYRRFDLS	TBZ_PYR-R	20	IM	5	2	7	28.5		219	TBZRPYRSFDLS	TBZ-R	1	PDA	60	1	7	2.29
2517	TBZSPYRSFDLS	Sensitive to all	20	PDA	1	2	8		99			2311	TBZRPYRRFDLS	TBZ_PYR-R	20	IM	5	2	8	27.5		219	TBZRPYRSFDLS	TBZ-R	1	PDA	60	1	8	2.25
2517	TBZSPYRSFDLS	Sensitive to all	20	PDA	1	2	9		99	99		2311	TBZRPYRRFDLS	TBZ_PYR-R	20	IM	5	2	9	29		219	TBZRPYRSFDLS	TBZ-R	1	PDA	60	1	9	2.29	2.29222
1020	TBZSPYRSFDLS	Sensitive to all	20	PDA	1	1	1		99			2311	TBZRPYRRFDLS	TBZr+PYRr	20	IM	10	1	1	49		219	TBZRPYRSFDLS	TBZ-R	1	PDA	60	1	1	2.5
1020	TBZSPYRSFDLS	Sensitive to all	20	PDA	1	1	2		98			2311	TBZRPYRRFDLS	TBZr+PYRr	20	IM	10	1	2	50		219	TBZRPYRSFDLS	TBZ-R	1	PDA	60	1	2	2.5
1020	TBZSPYRSFDLS	Sensitive to all	20	PDA	1	1	3		98			2311	TBZRPYRRFDLS	TBZr+PYRr	20	IM	10	1	3	48		219	TBZRPYRSFDLS	TBZ-R	1	PDA	60	1	3	2.45
1020	TBZSPYRSFDLS	Sensitive to all	20	PDA	1	1	4		98			2311	TBZRPYRRFDLS	TBZr+PYRr	20	IM	10	1	4	50		219	TBZRPYRSFDLS	TBZ-R	1	PDA	60	1	4	2.5
1020	TBZSPYRSFDLS	Sensitive to all	20	PDA	1	1	5		98			2311	TBZRPYRRFDLS	TBZr+PYRr	20	IM	10	1	5	49		219	TBZRPYRSFDLS	TBZ-R	1	PDA	60	1	5	2.4
1020	TBZSPYRSFDLS	Sensitive to all	20	PDA	1	1	6		99			2311	TBZRPYRRFDLS	TBZr+PYRr	20	IM	10	1	6	50		219	TBZRPYRSFDLS	TBZ-R	1	PDA	60	1	6	2.4
1020	TBZSPYRSFDLS	Sensitive to all	20	PDA	1	1	7		98			2311	TBZRPYRRFDLS	TBZr+PYRr	20	IM	10	1	7	50		219	TBZRPYRSFDLS	TBZ-R	1	PDA	60	1	7	2.35
1020	TBZSPYRSFDLS	Sensitive to all	20	PDA	1	1	8		99			2311	TBZRPYRRFDLS	TBZr+PYRr	20	IM	10	1	8	50		219	TBZRPYRSFDLS	TBZ-R	1	PDA	60	1	8	2.4
1020	TBZSPYRSFDLS	Sensitive to all	20	PDA	1	1	9		98	98.3333		2311	TBZRPYRRFDLS	TBZr+PYRr	20	IM	10	1	9	49		219	TBZRPYRSFDLS	TBZ-R	1	PDA	60	1	9	2.45	2.43889
1020	TBZSPYRSFDLS	Sensitive to all	20	PDA	1	2	1		100			2311	TBZRPYRRFDLS	TBZr+PYRr	20	IM	10	2	1	45		219	TBZRPYRSFDLS	TBZ-R	1	IM	60	2	1	3.5
1020	TBZSPYRSFDLS	Sensitive to all	20	PDA	1	2	2		100			2311	TBZRPYRRFDLS	TBZr+PYRr	20	IM	10	2	2	44.5		219	TBZRPYRSFDLS	TBZ-R	1	IM	60	2	2	3.55
1020	TBZSPYRSFDLS	Sensitive to all	20	PDA	1	2	3		100			2311	TBZRPYRRFDLS	TBZr+PYRr	20	IM	10	2	3	45		219	TBZRPYRSFDLS	TBZ-R	1	IM	60	2	3	3.55
1020	TBZSPYRSFDLS	Sensitive to all	20	PDA	1	2	4		100			2311	TBZRPYRRFDLS	TBZr+PYRr	20	IM	10	2	4	44		219	TBZRPYRSFDLS	TBZ-R	1	IM	60	2	4	3.55
1020	TBZSPYRSFDLS	Sensitive to all	20	PDA	1	2	5		99			2311	TBZRPYRRFDLS	TBZr+PYRr	20	IM	10	2	5	43		219	TBZRPYRSFDLS	TBZ-R	1	IM	60	2	5	3.5
1020	TBZSPYRSFDLS	Sensitive to all	20	PDA	1	2	6		100			2311	TBZRPYRRFDLS	TBZr+PYRr	20	IM	10	2	6	43.5		219	TBZRPYRSFDLS	TBZ-R	1	IM	60	2	6	3.45
1020	TBZSPYRSFDLS	Sensitive to all	20	PDA	1	2	7		100			2311	TBZRPYRRFDLS	TBZr+PYRr	20	IM	10	2	7	43.5		219	TBZRPYRSFDLS	TBZ-R	1	IM	60	2	7	3.5
1020	TBZSPYRSFDLS	Sensitive to all	20	PDA	1	2	8		99			2311	TBZRPYRRFDLS	TBZr+PYRr	20	IM	10	2	8	43		219	TBZRPYRSFDLS	TBZ-R	1	IM	60	2	8	3.55
1020	TBZSPYRSFDLS	Sensitive to all	20	PDA	1	2	9		100	99.7778		2311	TBZRPYRRFDLS	TBZr+PYRr	20	IM	10	2	9	43		219	TBZRPYRSFDLS	TBZ-R	1	IM	60	2	9	3.45	3.51111
2754	TBZSPYRSFDLS	Sensitive to all	20	PDA	1	1	1		95			2483	TBZRPYRRFDLS	TBZ_PYR-R	20	IM	5	1	1	33		219	TBZRPYRSFDLS	TBZ-R	1	IM	60	1	1	3.55
2754	TBZSPYRSFDLS	Sensitive to all	20	PDA	1	1	2		98			2483	TBZRPYRRFDLS	TBZ_PYR-R	20	IM	5	1	2	33		219	TBZRPYRSFDLS	TBZ-R	1	IM	60	1	2	3.7
2754	TBZSPYRSFDLS	Sensitive to all	20	PDA	1	1	3		97			2483	TBZRPYRRFDLS	TBZ_PYR-R	20	IM	5	1	3	32.5		219	TBZRPYRSFDLS	TBZ-R	1	IM	60	1	3	3.65
2754	TBZSPYRSFDLS	Sensitive to all	20	PDA	1	1	4		99			2483	TBZRPYRRFDLS	TBZ_PYR-R	20	IM	5	1	4	32.5		219	TBZRPYRSFDLS	TBZ-R	1	IM	60	1	4	3.9
2754	TBZSPYRSFDLS	Sensitive to all	20	PDA	1	1	5		98			2483	TBZRPYRRFDLS	TBZ_PYR-R	20	IM	5	1	5	32.5		219	TBZRPYRSFDLS	TBZ-R	1	IM	60	1	5	3.7
2754	TBZSPYRSFDLS	Sensitive to all	20	PDA	1	1	6		97			2483	TBZRPYRRFDLS	TBZ_PYR-R	20	IM	5	1	6	33		219	TBZRPYRSFDLS	TBZ-R	1	IM	60	1	6	4
2754	TBZSPYRSFDLS	Sensitive to all	20	PDA	1	1	7		98			2483	TBZRPYRRFDLS	TBZ_PYR-R	20	IM	5	1	7	32.5		219	TBZRPYRSFDLS	TBZ-R	1	IM	60	1	7	3.9
2754	TBZSPYRSFDLS	Sensitive to all	20	PDA	1	1	8		95			2483	TBZRPYRRFDLS	TBZ_PYR-R	20	IM	5	1	8	33		219	TBZRPYRSFDLS	TBZ-R	1	IM	60	1	8	3.7
2754	TBZSPYRSFDLS	Sensitive to all	20	PDA	1	1	9		98	97.2222		2483	TBZRPYRRFDLS	TBZ_PYR-R	20	IM	5	1	9	32.5		219	TBZRPYRSFDLS	TBZ-R	1	IM	60	1	9	3.75	3.76111
2754	TBZSPYRSFDLS	Sensitive to all	20	PDA	1	2	1		99			2483	TBZRPYRRFDLS	TBZ_PYR-R	20	IM	5	2	1	28		2556	TBZSPYRSFDLR	FDL-R	1	PDA	60	2	1	2.85
2754	TBZSPYRSFDLS	Sensitive to all	20	PDA	1	2	2		100			2483	TBZRPYRRFDLS	TBZ_PYR-R	20	IM	5	2	2	28.5		2556	TBZSPYRSFDLR	FDL-R	1	PDA	60	2	2	2.6
2754	TBZSPYRSFDLS	Sensitive to all	20	PDA	1	2	3		100			2483	TBZRPYRRFDLS	TBZ_PYR-R	20	IM	5	2	3	28.5		2556	TBZSPYRSFDLR	FDL-R	1	PDA	60	2	3	2.6
2754	TBZSPYRSFDLS	Sensitive to all	20	PDA	1	2	4		100			2483	TBZRPYRRFDLS	TBZ_PYR-R	20	IM	5	2	4	29		2556	TBZSPYRSFDLR	FDL-R	1	PDA	60	2	4	2.7
2754	TBZSPYRSFDLS	Sensitive to all	20	PDA	1	2	5		100			2483	TBZRPYRRFDLS	TBZ_PYR-R	20	IM	5	2	5	29		2556	TBZSPYRSFDLR	FDL-R	1	PDA	60	2	5	2.75
2754	TBZSPYRSFDLS	Sensitive to all	20	PDA	1	2	6		99			2483	TBZRPYRRFDLS	TBZ_PYR-R	20	IM	5	2	6	29		2556	TBZSPYRSFDLR	FDL-R	1	PDA	60	2	6	2.7
2754	TBZSPYRSFDLS	Sensitive to all	20	PDA	1	2	7		100			2483	TBZRPYRRFDLS	TBZ_PYR-R	20	IM	5	2	7	29		2556	TBZSPYRSFDLR	FDL-R	1	PDA	60	2	7	2.65
2754	TBZSPYRSFDLS	Sensitive to all	20	PDA	1	2	8		100			2483	TBZRPYRRFDLS	TBZ_PYR-R	20	IM	5	2	8	27		2556	TBZSPYRSFDLR	FDL-R	1	PDA	60	2	8	2.7
2754	TBZSPYRSFDLS	Sensitive to all	20	PDA	1	2	9		100	99.7778		2483	TBZRPYRRFDLS	TBZ_PYR-R	20	IM	5	2	9	29.5		2556	TBZSPYRSFDLR	FDL-R	1	PDA	60	2	9	2.6	2.68333
3045	TBZSPYRSFDLS	Sensitive to all	20	PDA	1	1	1	3	100			2483	TBZRPYRRFDLS	TBZr+PYRr	20	IM	10	1	1	50		2556	TBZSPYRSFDLR	FDL-R	1	PDA	60	1	1	3.05
3045	TBZSPYRSFDLS	Sensitive to all	20	PDA	1	1	2	3	100			2483	TBZRPYRRFDLS	TBZr+PYRr	20	IM	10	1	2	47		2556	TBZSPYRSFDLR	FDL-R	1	PDA	60	1	2	2.95
3045	TBZSPYRSFDLS	Sensitive to all	20	PDA	1	1	3	3	100			2483	TBZRPYRRFDLS	TBZr+PYRr	20	IM	10	1	3	50		2556	TBZSPYRSFDLR	FDL-R	1	PDA	60	1	3	3
3045	TBZSPYRSFDLS	Sensitive to all	20	PDA	1	1	4	3	98			2483	TBZRPYRRFDLS	TBZr+PYRr	20	IM	10	1	4	48.5		2556	TBZSPYRSFDLR	FDL-R	1	PDA	60	1	4	3.15
3045	TBZSPYRSFDLS	Sensitive to all	20	PDA	1	1	5	3	100			2483	TBZRPYRRFDLS	TBZr+PYRr	20	IM	10	1	5	47		2556	TBZSPYRSFDLR	FDL-R	1	PDA	60	1	5	3.1
3045	TBZSPYRSFDLS	Sensitive to all	20	PDA	1	1	6	3	100			2483	TBZRPYRRFDLS	TBZr+PYRr	20	IM	10	1	6	50.5		2556	TBZSPYRSFDLR	FDL-R	1	PDA	60	1	6	3.15
3045	TBZSPYRSFDLS	Sensitive to all	20	PDA	1	1	7	3	100			2483	TBZRPYRRFDLS	TBZr+PYRr	20	IM	10	1	7	49.5		2556	TBZSPYRSFDLR	FDL-R	1	PDA	60	1	7	3.05
3045	TBZSPYRSFDLS	Sensitive to all	20	PDA	1	1	8	3	100			2483	TBZRPYRRFDLS	TBZr+PYRr	20	IM	10	1	8	48.5		2556	TBZSPYRSFDLR	FDL-R	1	PDA	60	1	8	3
3045	TBZSPYRSFDLS	Sensitive to all	20	PDA	1	1	9	3	100	99.7778		2483	TBZRPYRRFDLS	TBZr+PYRr	20	IM	10	1	9	49		2556	TBZSPYRSFDLR	FDL-R	1	PDA	60	1	9	2.95	3.04444
3045	TBZSPYRSFDLS	Sensitive to all	20	PDA	1	2	1	3	100			2483	TBZRPYRRFDLS	TBZr+PYRr	20	IM	10	2	1	46		2556	TBZSPYRSFDLR	FDL-R	1	IM	60	2	1	3.8
3045	TBZSPYRSFDLS	Sensitive to all	20	PDA	1	2	2	3	100			2483	TBZRPYRRFDLS	TBZr+PYRr	20	IM	10	2	2	42.5		2556	TBZSPYRSFDLR	FDL-R	1	IM	60	2	2	3.65
3045	TBZSPYRSFDLS	Sensitive to all	20	PDA	1	2	3	3	99			2483	TBZRPYRRFDLS	TBZr+PYRr	20	IM	10	2	3	44		2556	TBZSPYRSFDLR	FDL-R	1	IM	60	2	3	3.75
3045	TBZSPYRSFDLS	Sensitive to all	20	PDA	1	2	4	3	99			2483	TBZRPYRRFDLS	TBZr+PYRr	20	IM	10	2	4	44.5		2556	TBZSPYRSFDLR	FDL-R	1	IM	60	2	4	3.7
3045	TBZSPYRSFDLS	Sensitive to all	20	PDA	1	2	5	3	100			2483	TBZRPYRRFDLS	TBZr+PYRr	20	IM	10	2	5	44.5		2556	TBZSPYRSFDLR	FDL-R	1	IM	60	2	5	3.55
3045	TBZSPYRSFDLS	Sensitive to all	20	PDA	1	2	6	3	100			2483	TBZRPYRRFDLS	TBZr+PYRr	20	IM	10	2	6	44.5		2556	TBZSPYRSFDLR	FDL-R	1	IM	60	2	6	3.65
3045	TBZSPYRSFDLS	Sensitive to all	20	PDA	1	2	7	3	100			2483	TBZRPYRRFDLS	TBZr+PYRr	20	IM	10	2	7	44		2556	TBZSPYRSFDLR	FDL-R	1	IM	60	2	7	3.85
3045	TBZSPYRSFDLS	Sensitive to all	20	PDA	1	2	8	3	100			2483	TBZRPYRRFDLS	TBZr+PYRr	20	IM	10	2	8	43		2556	TBZSPYRSFDLR	FDL-R	1	IM	60	2	8	3.7
3045	TBZSPYRSFDLS	Sensitive to all	20	PDA	1	2	9	3	100	99.7778		2483	TBZRPYRRFDLS	TBZr+PYRr	20	IM	10	2	9	44		2556	TBZSPYRSFDLR	FDL-R	1	IM	60	2	9	3.5	3.68333
												153	TBZRPYRRFDLS	TBZ_PYR-R	20	IM	5	1	1	31.5		2556	TBZSPYRSFDLR	FDL-R	1	IM	60	1	1	3.95
												153	TBZRPYRRFDLS	TBZ_PYR-R	20	IM	5	1	2	31.5		2556	TBZSPYRSFDLR	FDL-R	1	IM	60	1	2	3.7
												153	TBZRPYRRFDLS	TBZ_PYR-R	20	IM	5	1	3	32		2556	TBZSPYRSFDLR	FDL-R	1	IM	60	1	3	3.7
												153	TBZRPYRRFDLS	TBZ_PYR-R	20	IM	5	1	4	32		2556	TBZSPYRSFDLR	FDL-R	1	IM	60	1	4	4
												153	TBZRPYRRFDLS	TBZ_PYR-R	20	IM	5	1	5	33		2556	TBZSPYRSFDLR	FDL-R	1	IM	60	1	5	3.65
												153	TBZRPYRRFDLS	TBZ_PYR-R	20	IM	5	1	6	33		2556	TBZSPYRSFDLR	FDL-R	1	IM	60	1	6	3.8
												153	TBZRPYRRFDLS	TBZ_PYR-R	20	IM	5	1	7	31		2556	TBZSPYRSFDLR	FDL-R	1	IM	60	1	7	3.75
												153	TBZRPYRRFDLS	TBZ_PYR-R	20	IM	5	1	8	31.5		2556	TBZSPYRSFDLR	FDL-R	1	IM	60	1	8	3.8
												153	TBZRPYRRFDLS	TBZ_PYR-R	20	IM	5	1	9	29.5		2556	TBZSPYRSFDLR	FDL-R	1	IM	60	1	9	3.75	3.78889
												153	TBZRPYRRFDLS	TBZ_PYR-R	20	IM	5	2	1	30		2558	TBZSPYRSFDLR	FDL-R	1	PDA	60	2	1	2.4
												153	TBZRPYRRFDLS	TBZ_PYR-R	20	IM	5	2	2	29.5		2558	TBZSPYRSFDLR	FDL-R	1	PDA	60	2	2	2.4
												153	TBZRPYRRFDLS	TBZ_PYR-R	20	IM	5	2	3	30		2558	TBZSPYRSFDLR	FDL-R	1	PDA	60	2	3	2.45
												153	TBZRPYRRFDLS	TBZ_PYR-R	20	IM	5	2	4	28.5		2558	TBZSPYRSFDLR	FDL-R	1	PDA	60	2	4	2.7
												153	TBZRPYRRFDLS	TBZ_PYR-R	20	IM	5	2	5	29		2558	TBZSPYRSFDLR	FDL-R	1	PDA	60	2	5	2.55
												153	TBZRPYRRFDLS	TBZ_PYR-R	20	IM	5	2	6	30		2558	TBZSPYRSFDLR	FDL-R	1	PDA	60	2	6	2.65
												153	TBZRPYRRFDLS	TBZ_PYR-R	20	IM	5	2	7	29.5		2558	TBZSPYRSFDLR	FDL-R	1	PDA	60	2	7	2.6
												153	TBZRPYRRFDLS	TBZ_PYR-R	20	IM	5	2	8	26.5		2558	TBZSPYRSFDLR	FDL-R	1	PDA	60	2	8	2.65
												153	TBZRPYRRFDLS	TBZ_PYR-R	20	IM	5	2	9	29		2558	TBZSPYRSFDLR	FDL-R	1	PDA	60	2	9	2.65	2.56111
												153	TBZRPYRRFDLS	PYRr+FDLr	20	IM	10	1	1	45		2558	TBZSPYRSFDLR	FDL-R	1	PDA	60	1	1	3.15
												153	TBZRPYRRFDLS	PYRr+FDLr	20	IM	10	1	2	45		2558	TBZSPYRSFDLR	FDL-R	1	PDA	60	1	2	3.05
												153	TBZRPYRRFDLS	PYRr+FDLr	20	IM	10	1	3	44.5		2558	TBZSPYRSFDLR	FDL-R	1	PDA	60	1	3	3.05
												153	TBZRPYRRFDLS	PYRr+FDLr	20	IM	10	1	4	42.5		2558	TBZSPYRSFDLR	FDL-R	1	PDA	60	1	4	3.15
												153	TBZRPYRRFDLS	PYRr+FDLr	20	IM	10	1	5	44.5		2558	TBZSPYRSFDLR	FDL-R	1	PDA	60	1	5	3.15
												153	TBZRPYRRFDLS	PYRr+FDLr	20	IM	10	1	6	44.5		2558	TBZSPYRSFDLR	FDL-R	1	PDA	60	1	6	3.15
												153	TBZRPYRRFDLS	PYRr+FDLr	20	IM	10	1	7	44		2558	TBZSPYRSFDLR	FDL-R	1	PDA	60	1	7	2.95
												153	TBZRPYRRFDLS	PYRr+FDLr	20	IM	10	1	8	42.5		2558	TBZSPYRSFDLR	FDL-R	1	PDA	60	1	8	3
												153	TBZRPYRRFDLS	PYRr+FDLr	20	IM	10	1	9	41		2558	TBZSPYRSFDLR	FDL-R	1	PDA	60	1	9	2.9	3.06111
												153	TBZRPYRRFDLS	PYRr+FDLr	20	IM	10	2	1	42.5		2558	TBZSPYRSFDLR	FDL-R	1	IM	60	2	1	3.75
												153	TBZRPYRRFDLS	PYRr+FDLr	20	IM	10	2	2	42		2558	TBZSPYRSFDLR	FDL-R	1	IM	60	2	2	3.65
												153	TBZRPYRRFDLS	PYRr+FDLr	20	IM	10	2	3	42		2558	TBZSPYRSFDLR	FDL-R	1	IM	60	2	3	3.5
												153	TBZRPYRRFDLS	PYRr+FDLr	20	IM	10	2	4	42		2558	TBZSPYRSFDLR	FDL-R	1	IM	60	2	4	3.75
												153	TBZRPYRRFDLS	PYRr+FDLr	20	IM	10	2	5	45		2558	TBZSPYRSFDLR	FDL-R	1	IM	60	2	5	3.6
												153	TBZRPYRRFDLS	PYRr+FDLr	20	IM	10	2	6	42.5		2558	TBZSPYRSFDLR	FDL-R	1	IM	60	2	6	3.5
												153	TBZRPYRRFDLS	PYRr+FDLr	20	IM	10	2	7	42		2558	TBZSPYRSFDLR	FDL-R	1	IM	60	2	7	3.75
												153	TBZRPYRRFDLS	PYRr+FDLr	20	IM	10	2	8	37		2558	TBZSPYRSFDLR	FDL-R	1	IM	60	2	8	3.55
												153	TBZRPYRRFDLS	PYRr+FDLr	20	IM	10	2	9	39		2558	TBZSPYRSFDLR	FDL-R	1	IM	60	2	9	3.5	3.61667
												2501	TBZRPYRRFDLS	TBZ_PYR-R	20	IM	5	1	1	31.5		2558	TBZSPYRSFDLR	FDL-R	1	IM	60	1	1	3.95
												2501	TBZRPYRRFDLS	TBZ_PYR-R	20	IM	5	1	2	31		2558	TBZSPYRSFDLR	FDL-R	1	IM	60	1	2	3.7
												2501	TBZRPYRRFDLS	TBZ_PYR-R	20	IM	5	1	3	31		2558	TBZSPYRSFDLR	FDL-R	1	IM	60	1	3	3.75
												2501	TBZRPYRRFDLS	TBZ_PYR-R	20	IM	5	1	4	32		2558	TBZSPYRSFDLR	FDL-R	1	IM	60	1	4	4.1
												2501	TBZRPYRRFDLS	TBZ_PYR-R	20	IM	5	1	5	32.5		2558	TBZSPYRSFDLR	FDL-R	1	IM	60	1	5	3.95
												2501	TBZRPYRRFDLS	TBZ_PYR-R	20	IM	5	1	6	31.5		2558	TBZSPYRSFDLR	FDL-R	1	IM	60	1	6	3.95
												2501	TBZRPYRRFDLS	TBZ_PYR-R	20	IM	5	1	7	33.5		2558	TBZSPYRSFDLR	FDL-R	1	IM	60	1	7	4.1
												2501	TBZRPYRRFDLS	TBZ_PYR-R	20	IM	5	1	8	33.5		2558	TBZSPYRSFDLR	FDL-R	1	IM	60	1	8	3.8
												2501	TBZRPYRRFDLS	TBZ_PYR-R	20	IM	5	1	9	33.5		2558	TBZSPYRSFDLR	FDL-R	1	IM	60	1	9	3.85	3.90556
												2501	TBZRPYRRFDLS	TBZ_PYR-R	20	IM	5	2	1	30.5		2570	TBZSPYRSFDLR	FDL-R	1	PDA	60	2	1	2.4
												2501	TBZRPYRRFDLS	TBZ_PYR-R	20	IM	5	2	2	30.5		2570	TBZSPYRSFDLR	FDL-R	1	PDA	60	2	2	2.3
												2501	TBZRPYRRFDLS	TBZ_PYR-R	20	IM	5	2	3	31.5		2570	TBZSPYRSFDLR	FDL-R	1	PDA	60	2	3	2.35
												2501	TBZRPYRRFDLS	TBZ_PYR-R	20	IM	5	2	4	31		2570	TBZSPYRSFDLR	FDL-R	1	PDA	60	2	4	2.3
												2501	TBZRPYRRFDLS	TBZ_PYR-R	20	IM	5	2	5	31		2570	TBZSPYRSFDLR	FDL-R	1	PDA	60	2	5	2.4
												2501	TBZRPYRRFDLS	TBZ_PYR-R	20	IM	5	2	6	31		2570	TBZSPYRSFDLR	FDL-R	1	PDA	60	2	6	2.45
												2501	TBZRPYRRFDLS	TBZ_PYR-R	20	IM	5	2	7	29		2570	TBZSPYRSFDLR	FDL-R	1	PDA	60	2	7	2.45
												2501	TBZRPYRRFDLS	TBZ_PYR-R	20	IM	5	2	8	28		2570	TBZSPYRSFDLR	FDL-R	1	PDA	60	2	8	2.45
												2501	TBZRPYRRFDLS	TBZ_PYR-R	20	IM	5	2	9	31.5		2570	TBZSPYRSFDLR	FDL-R	1	PDA	60	2	9	2.5	2.4
												2501	TBZRPYRRFDLS	PYRr+FDLr	20	IM	10	1	1	47.5		2570	TBZSPYRSFDLR	FDL-R	1	PDA	60	1	1	2.55
												2501	TBZRPYRRFDLS	PYRr+FDLr	20	IM	10	1	2	45		2570	TBZSPYRSFDLR	FDL-R	1	PDA	60	1	2	2.55
												2501	TBZRPYRRFDLS	PYRr+FDLr	20	IM	10	1	3	45		2570	TBZSPYRSFDLR	FDL-R	1	PDA	60	1	3	2.6
												2501	TBZRPYRRFDLS	PYRr+FDLr	20	IM	10	1	4	46		2570	TBZSPYRSFDLR	FDL-R	1	PDA	60	1	4	2.7
												2501	TBZRPYRRFDLS	PYRr+FDLr	20	IM	10	1	5	46		2570	TBZSPYRSFDLR	FDL-R	1	PDA	60	1	5	2.6
												2501	TBZRPYRRFDLS	PYRr+FDLr	20	IM	10	1	6	46		2570	TBZSPYRSFDLR	FDL-R	1	PDA	60	1	6	2.65
												2501	TBZRPYRRFDLS	PYRr+FDLr	20	IM	10	1	7	49.5		2570	TBZSPYRSFDLR	FDL-R	1	PDA	60	1	7	2.75
												2501	TBZRPYRRFDLS	PYRr+FDLr	20	IM	10	1	8	48		2570	TBZSPYRSFDLR	FDL-R	1	PDA	60	1	8	2.65
												2501	TBZRPYRRFDLS	PYRr+FDLr	20	IM	10	1	9	47.5		2570	TBZSPYRSFDLR	FDL-R	1	PDA	60	1	9	2.75	2.64444
												2501	TBZRPYRRFDLS	PYRr+FDLr	20	IM	10	2	1	38		2570	TBZSPYRSFDLR	FDL-R	1	IM	60	2	1	3.6
												2501	TBZRPYRRFDLS	PYRr+FDLr	20	IM	10	2	2	40		2570	TBZSPYRSFDLR	FDL-R	1	IM	60	2	2	3.5
												2501	TBZRPYRRFDLS	PYRr+FDLr	20	IM	10	2	3	42		2570	TBZSPYRSFDLR	FDL-R	1	IM	60	2	3	3.45
												2501	TBZRPYRRFDLS	PYRr+FDLr	20	IM	10	2	4	45		2570	TBZSPYRSFDLR	FDL-R	1	IM	60	2	4	3.7
												2501	TBZRPYRRFDLS	PYRr+FDLr	20	IM	10	2	5	44		2570	TBZSPYRSFDLR	FDL-R	1	IM	60	2	5	3.45
												2501	TBZRPYRRFDLS	PYRr+FDLr	20	IM	10	2	6	46		2570	TBZSPYRSFDLR	FDL-R	1	IM	60	2	6	3.55
												2501	TBZRPYRRFDLS	PYRr+FDLr	20	IM	10	2	7	42.5		2570	TBZSPYRSFDLR	FDL-R	1	IM	60	2	7	3.5
												2501	TBZRPYRRFDLS	PYRr+FDLr	20	IM	10	2	8	42.5		2570	TBZSPYRSFDLR	FDL-R	1	IM	60	2	8	3.45
												2501	TBZRPYRRFDLS	PYRr+FDLr	20	IM	10	2	9	45		2570	TBZSPYRSFDLR	FDL-R	1	IM	60	2	9	3.35	3.50556
												2517	TBZRPYRRFDLS	TBZ_PYR-R	20	IM	5	1	1	31.5		2570	TBZSPYRSFDLR	FDL-R	1	IM	60	1	1	3.85
												2517	TBZRPYRRFDLS	TBZ_PYR-R	20	IM	5	1	2	31		2570	TBZSPYRSFDLR	FDL-R	1	IM	60	1	2	3.7
												2517	TBZRPYRRFDLS	TBZ_PYR-R	20	IM	5	1	3	32.5		2570	TBZSPYRSFDLR	FDL-R	1	IM	60	1	3	3.7
												2517	TBZRPYRRFDLS	TBZ_PYR-R	20	IM	5	1	4	32.5		2570	TBZSPYRSFDLR	FDL-R	1	IM	60	1	4	4.05
												2517	TBZRPYRRFDLS	TBZ_PYR-R	20	IM	5	1	5	33		2570	TBZSPYRSFDLR	FDL-R	1	IM	60	1	5	3.95
												2517	TBZRPYRRFDLS	TBZ_PYR-R	20	IM	5	1	6	32		2570	TBZSPYRSFDLR	FDL-R	1	IM	60	1	6	4.05
												2517	TBZRPYRRFDLS	TBZ_PYR-R	20	IM	5	1	7	35		2570	TBZSPYRSFDLR	FDL-R	1	IM	60	1	7	4.1
												2517	TBZRPYRRFDLS	TBZ_PYR-R	20	IM	5	1	8	34		2570	TBZSPYRSFDLR	FDL-R	1	IM	60	1	8	3.8
												2517	TBZRPYRRFDLS	TBZ_PYR-R	20	IM	5	1	9	34		2570	TBZSPYRSFDLR	FDL-R	1	IM	60	1	9	3.85	3.89444
												2517	TBZRPYRRFDLS	TBZ_PYR-R	20	IM	5	2	1	31.5		8	TBZRPYRRFDLS	TBZ_PYR-R	1	PDA	60	2	1	2.45
												2517	TBZRPYRRFDLS	TBZ_PYR-R	20	IM	5	2	2	33		8	TBZRPYRRFDLS	TBZ_PYR-R	1	PDA	60	2	2	2.4
												2517	TBZRPYRRFDLS	TBZ_PYR-R	20	IM	5	2	3	31.5		8	TBZRPYRRFDLS	TBZ_PYR-R	1	PDA	60	2	3	2.4
												2517	TBZRPYRRFDLS	TBZ_PYR-R	20	IM	5	2	4	32		8	TBZRPYRRFDLS	TBZ_PYR-R	1	PDA	60	2	4	2.35
												2517	TBZRPYRRFDLS	TBZ_PYR-R	20	IM	5	2	5	29.5		8	TBZRPYRRFDLS	TBZ_PYR-R	1	PDA	60	2	5	2.4
												2517	TBZRPYRRFDLS	TBZ_PYR-R	20	IM	5	2	6	30		8	TBZRPYRRFDLS	TBZ_PYR-R	1	PDA	60	2	6	2.4
												2517	TBZRPYRRFDLS	TBZ_PYR-R	20	IM	5	2	7	30.5		8	TBZRPYRRFDLS	TBZ_PYR-R	1	PDA	60	2	7	2.35
												2517	TBZRPYRRFDLS	TBZ_PYR-R	20	IM	5	2	8	29		8	TBZRPYRRFDLS	TBZ_PYR-R	1	PDA	60	2	8	2.2
												2517	TBZRPYRRFDLS	TBZ_PYR-R	20	IM	5	2	9	32		8	TBZRPYRRFDLS	TBZ_PYR-R	1	PDA	60	2	9	2.05	2.33333
												2517	TBZRPYRRFDLS	PYRr+FDLr	20	IM	10	1	1	46.5		8	TBZRPYRRFDLS	TBZ_PYR-R	1	PDA	30	1	1	1.55
												2517	TBZRPYRRFDLS	PYRr+FDLr	20	IM	10	1	2	43.5		8	TBZRPYRRFDLS	TBZ_PYR-R	1	PDA	30	1	2	1.45
												2517	TBZRPYRRFDLS	PYRr+FDLr	20	IM	10	1	3	44		8	TBZRPYRRFDLS	TBZ_PYR-R	1	PDA	30	1	3	1.5
												2517	TBZRPYRRFDLS	PYRr+FDLr	20	IM	10	1	4	48.5		8	TBZRPYRRFDLS	TBZ_PYR-R	1	PDA	30	1	4	1.5
												2517	TBZRPYRRFDLS	PYRr+FDLr	20	IM	10	1	5	46.5		8	TBZRPYRRFDLS	TBZ_PYR-R	1	PDA	30	1	5	1.5
												2517	TBZRPYRRFDLS	PYRr+FDLr	20	IM	10	1	6	46.5		8	TBZRPYRRFDLS	TBZ_PYR-R	1	PDA	30	1	6	1.45
												2517	TBZRPYRRFDLS	PYRr+FDLr	20	IM	10	1	7	43.5		8	TBZRPYRRFDLS	TBZ_PYR-R	1	PDA	30	1	7	1.5
												2517	TBZRPYRRFDLS	PYRr+FDLr	20	IM	10	1	8	46.5		8	TBZRPYRRFDLS	TBZ_PYR-R	1	PDA	30	1	8	1.5
												2517	TBZRPYRRFDLS	PYRr+FDLr	20	IM	10	1	9	44		8	TBZRPYRRFDLS	TBZ_PYR-R	1	PDA	30	1	9	1.55	1.5
												2517	TBZRPYRRFDLS	PYRr+FDLr	20	IM	10	2	1	44		8	TBZRPYRRFDLS	TBZ_PYR-R	1	PDA	60	1	1	1.7
												2517	TBZRPYRRFDLS	PYRr+FDLr	20	IM	10	2	2	46.5		8	TBZRPYRRFDLS	TBZ_PYR-R	1	PDA	60	1	2	1.5
												2517	TBZRPYRRFDLS	PYRr+FDLr	20	IM	10	2	3	45		8	TBZRPYRRFDLS	TBZ_PYR-R	1	PDA	60	1	3	1.6
												2517	TBZRPYRRFDLS	PYRr+FDLr	20	IM	10	2	4	46.5		8	TBZRPYRRFDLS	TBZ_PYR-R	1	PDA	60	1	4	1.5
												2517	TBZRPYRRFDLS	PYRr+FDLr	20	IM	10	2	5	42.5		8	TBZRPYRRFDLS	TBZ_PYR-R	1	PDA	60	1	5	1.65
												2517	TBZRPYRRFDLS	PYRr+FDLr	20	IM	10	2	6	42.5		8	TBZRPYRRFDLS	TBZ_PYR-R	1	PDA	60	1	6	1.65
												2517	TBZRPYRRFDLS	PYRr+FDLr	20	IM	10	2	7	44		8	TBZRPYRRFDLS	TBZ_PYR-R	1	PDA	60	1	7	1.6
												2517	TBZRPYRRFDLS	PYRr+FDLr	20	IM	10	2	8	42.5		8	TBZRPYRRFDLS	TBZ_PYR-R	1	PDA	60	1	8	1.7
												2517	TBZRPYRRFDLS	PYRr+FDLr	20	IM	10	2	9	45.5		8	TBZRPYRRFDLS	TBZ_PYR-R	1	PDA	60	1	9	1.6	1.61111
												1020	TBZRPYRRFDLS	TBZ_PYR-R	20	IM	5	1	1	33		8	TBZRPYRRFDLS	TBZ_PYR-R	1	PDA	90	1	1	1.75
												1020	TBZRPYRRFDLS	TBZ_PYR-R	20	IM	5	1	2	33		8	TBZRPYRRFDLS	TBZ_PYR-R	1	PDA	90	1	2	1.9
												1020	TBZRPYRRFDLS	TBZ_PYR-R	20	IM	5	1	3	32.5		8	TBZRPYRRFDLS	TBZ_PYR-R	1	PDA	90	1	3	1.65
												1020	TBZRPYRRFDLS	TBZ_PYR-R	20	IM	5	1	4	33.5		8	TBZRPYRRFDLS	TBZ_PYR-R	1	PDA	90	1	4	1.9
												1020	TBZRPYRRFDLS	TBZ_PYR-R	20	IM	5	1	5	34.5		8	TBZRPYRRFDLS	TBZ_PYR-R	1	PDA	90	1	5	1.8
												1020	TBZRPYRRFDLS	TBZ_PYR-R	20	IM	5	1	6	33		8	TBZRPYRRFDLS	TBZ_PYR-R	1	PDA	90	1	6	1.85
												1020	TBZRPYRRFDLS	TBZ_PYR-R	20	IM	5	1	7	32.5		8	TBZRPYRRFDLS	TBZ_PYR-R	1	PDA	90	1	7	1.8
												1020	TBZRPYRRFDLS	TBZ_PYR-R	20	IM	5	1	8	33		8	TBZRPYRRFDLS	TBZ_PYR-R	1	PDA	90	1	8	1.8
												1020	TBZRPYRRFDLS	TBZ_PYR-R	20	IM	5	1	9	32.5		8	TBZRPYRRFDLS	TBZ_PYR-R	1	PDA	90	1	9	1.6	1.78333
												1020	TBZRPYRRFDLS	TBZ_PYR-R	20	IM	5	2	1	28.5		8	TBZSPYRSFDLS	Sensitive to all	1	IM	60	2	1	3.6
												1020	TBZRPYRRFDLS	TBZ_PYR-R	20	IM	5	2	2	31		8	TBZSPYRSFDLS	Sensitive to all	1	IM	60	2	2	3.55
												1020	TBZRPYRRFDLS	TBZ_PYR-R	20	IM	5	2	3	32		8	TBZSPYRSFDLS	Sensitive to all	1	IM	60	2	3	3.3
												1020	TBZRPYRRFDLS	TBZ_PYR-R	20	IM	5	2	4	31.5		8	TBZSPYRSFDLS	Sensitive to all	1	IM	60	2	4	3.4
												1020	TBZRPYRRFDLS	TBZ_PYR-R	20	IM	5	2	5	31		8	TBZSPYRSFDLS	Sensitive to all	1	IM	60	2	5	3.3
												1020	TBZRPYRRFDLS	TBZ_PYR-R	20	IM	5	2	6	30.5		8	TBZSPYRSFDLS	Sensitive to all	1	IM	60	2	6	3.35
												1020	TBZRPYRRFDLS	TBZ_PYR-R	20	IM	5	2	7	32		8	TBZSPYRSFDLS	Sensitive to all	1	IM	60	2	7	3.5
												1020	TBZRPYRRFDLS	TBZ_PYR-R	20	IM	5	2	8	30		8	TBZSPYRSFDLS	Sensitive to all	1	IM	60	2	8	3.4
												1020	TBZRPYRRFDLS	TBZ_PYR-R	20	IM	5	2	9	32		8	TBZSPYRSFDLS	Sensitive to all	1	IM	60	2	9	3.4	3.42222
												1020	TBZRPYRRFDLS	TBZr+PYRr+FDLr	20	IM	10	1	1	51		8	TBZSPYRSFDLS	Sensitive to all	1	IM	60	1	1	3.6
												1020	TBZRPYRRFDLS	TBZr+PYRr+FDLr	20	IM	10	1	2	49.5		8	TBZSPYRSFDLS	Sensitive to all	1	IM	60	1	2	3.6
												1020	TBZRPYRRFDLS	TBZr+PYRr+FDLr	20	IM	10	1	3	47		8	TBZSPYRSFDLS	Sensitive to all	1	IM	60	1	3	3.6
												1020	TBZRPYRRFDLS	TBZr+PYRr+FDLr	20	IM	10	1	4	52.5		8	TBZSPYRSFDLS	Sensitive to all	1	IM	60	1	4	3.85
												1020	TBZRPYRRFDLS	TBZr+PYRr+FDLr	20	IM	10	1	5	48		8	TBZSPYRSFDLS	Sensitive to all	1	IM	60	1	5	3.6
												1020	TBZRPYRRFDLS	TBZr+PYRr+FDLr	20	IM	10	1	6	47.5		8	TBZSPYRSFDLS	Sensitive to all	1	IM	60	1	6	3.4
												1020	TBZRPYRRFDLS	TBZr+PYRr+FDLr	20	IM	10	1	7	51.5		8	TBZSPYRSFDLS	Sensitive to all	1	IM	60	1	7	3.6
												1020	TBZRPYRRFDLS	TBZr+PYRr+FDLr	20	IM	10	1	8	48		8	TBZSPYRSFDLS	Sensitive to all	1	IM	60	1	8	3.75
												1020	TBZRPYRRFDLS	TBZr+PYRr+FDLr	20	IM	10	1	9	47.5		8	TBZSPYRSFDLS	Sensitive to all	1	IM	60	1	9	3.65	3.62778
												1020	TBZRPYRRFDLS	TBZr+PYRr+FDLr	20	IM	10	2	1	42.5		2311	TBZSPYRSFDLS	Sensitive to all	1	PDA	60	2	1	2.25
												1020	TBZRPYRRFDLS	TBZr+PYRr+FDLr	20	IM	10	2	2	46.5		2311	TBZSPYRSFDLS	Sensitive to all	1	PDA	60	2	2	2.2
												1020	TBZRPYRRFDLS	TBZr+PYRr+FDLr	20	IM	10	2	3	48		2311	TBZSPYRSFDLS	Sensitive to all	1	PDA	60	2	3	2.05
												1020	TBZRPYRRFDLS	TBZr+PYRr+FDLr	20	IM	10	2	4	48		2311	TBZSPYRSFDLS	Sensitive to all	1	PDA	60	2	4	2.3
												1020	TBZRPYRRFDLS	TBZr+PYRr+FDLr	20	IM	10	2	5	47.5		2311	TBZSPYRSFDLS	Sensitive to all	1	PDA	60	2	5	2.3
												1020	TBZRPYRRFDLS	TBZr+PYRr+FDLr	20	IM	10	2	6	46.5		2311	TBZSPYRSFDLS	Sensitive to all	1	PDA	60	2	6	2.3
												1020	TBZRPYRRFDLS	TBZr+PYRr+FDLr	20	IM	10	2	7	46		2311	TBZSPYRSFDLS	Sensitive to all	1	PDA	60	2	7	2.1
												1020	TBZRPYRRFDLS	TBZr+PYRr+FDLr	20	IM	10	2	8	47.5		2311	TBZSPYRSFDLS	Sensitive to all	1	PDA	60	2	8	2.35
												1020	TBZRPYRRFDLS	TBZr+PYRr+FDLr	20	IM	10	2	9	48.5		2311	TBZSPYRSFDLS	Sensitive to all	1	PDA	60	2	9	2.55	2.26667
												2754	TBZRPYRRFDLS	TBZ_PYR-R	20	IM	5	1	1	33		2311	TBZSPYRSFDLS	Sensitive to all	1	PDA	60	1	1	2.55
												2754	TBZRPYRRFDLS	TBZ_PYR-R	20	IM	5	1	2	33.5		2311	TBZSPYRSFDLS	Sensitive to all	1	PDA	60	1	2	2.45
												2754	TBZRPYRRFDLS	TBZ_PYR-R	20	IM	5	1	3	33.5		2311	TBZSPYRSFDLS	Sensitive to all	1	PDA	60	1	3	2.5
												2754	TBZRPYRRFDLS	TBZ_PYR-R	20	IM	5	1	4	33		2311	TBZSPYRSFDLS	Sensitive to all	1	PDA	60	1	4	2.55
												2754	TBZRPYRRFDLS	TBZ_PYR-R	20	IM	5	1	5	32.5		2311	TBZSPYRSFDLS	Sensitive to all	1	PDA	60	1	5	2.45
												2754	TBZRPYRRFDLS	TBZ_PYR-R	20	IM	5	1	6	34		2311	TBZSPYRSFDLS	Sensitive to all	1	PDA	60	1	6	2.4
												2754	TBZRPYRRFDLS	TBZ_PYR-R	20	IM	5	1	7	33.5		2311	TBZSPYRSFDLS	Sensitive to all	1	PDA	60	1	7	2.5
												2754	TBZRPYRRFDLS	TBZ_PYR-R	20	IM	5	1	8	33.5		2311	TBZSPYRSFDLS	Sensitive to all	1	PDA	60	1	8	2.45
												2754	TBZRPYRRFDLS	TBZ_PYR-R	20	IM	5	1	9	33		2311	TBZSPYRSFDLS	Sensitive to all	1	PDA	60	1	9	2.55	2.48889
												2754	TBZRPYRRFDLS	TBZ_PYR-R	20	IM	5	2	1	31		2311	TBZSPYRSFDLS	Sensitive to all	1	IM	60	2	1	3.45
												2754	TBZRPYRRFDLS	TBZ_PYR-R	20	IM	5	2	2	30		2311	TBZSPYRSFDLS	Sensitive to all	1	IM	60	2	2	3.25
												2754	TBZRPYRRFDLS	TBZ_PYR-R	20	IM	5	2	3	32		2311	TBZSPYRSFDLS	Sensitive to all	1	IM	60	2	3	3.25
												2754	TBZRPYRRFDLS	TBZ_PYR-R	20	IM	5	2	4	31.5		2311	TBZSPYRSFDLS	Sensitive to all	1	IM	60	2	4	3.35
												2754	TBZRPYRRFDLS	TBZ_PYR-R	20	IM	5	2	5	32		2311	TBZSPYRSFDLS	Sensitive to all	1	IM	60	2	5	3.35
												2754	TBZRPYRRFDLS	TBZ_PYR-R	20	IM	5	2	6	30.5		2311	TBZSPYRSFDLS	Sensitive to all	1	IM	60	2	6	3.3
												2754	TBZRPYRRFDLS	TBZ_PYR-R	20	IM	5	2	7	29		2311	TBZSPYRSFDLS	Sensitive to all	1	IM	60	2	7	3.15
												2754	TBZRPYRRFDLS	TBZ_PYR-R	20	IM	5	2	8	32		2311	TBZSPYRSFDLS	Sensitive to all	1	IM	60	2	8	3.25
												2754	TBZRPYRRFDLS	TBZ_PYR-R	20	IM	5	2	9	32		2311	TBZSPYRSFDLS	Sensitive to all	1	IM	60	2	9	3.35	3.3
												2754	TBZRPYRRFDLS	TBZr+PYRr+FDLr	20	IM	10	1	1	50.5		2311	TBZSPYRSFDLS	Sensitive to all	1	IM	60	1	1	3.5
												2754	TBZRPYRRFDLS	TBZr+PYRr+FDLr	20	IM	10	1	2	48.5		2311	TBZSPYRSFDLS	Sensitive to all	1	IM	60	1	2	3.2
												2754	TBZRPYRRFDLS	TBZr+PYRr+FDLr	20	IM	10	1	3	47.5		2311	TBZSPYRSFDLS	Sensitive to all	1	IM	60	1	3	3.3
												2754	TBZRPYRRFDLS	TBZr+PYRr+FDLr	20	IM	10	1	4	50		2311	TBZSPYRSFDLS	Sensitive to all	1	IM	60	1	4	3.6
												2754	TBZRPYRRFDLS	TBZr+PYRr+FDLr	20	IM	10	1	5	48.5		2311	TBZSPYRSFDLS	Sensitive to all	1	IM	60	1	5	3.55
												2754	TBZRPYRRFDLS	TBZr+PYRr+FDLr	20	IM	10	1	6	47		2311	TBZSPYRSFDLS	Sensitive to all	1	IM	60	1	6	3.65
												2754	TBZRPYRRFDLS	TBZr+PYRr+FDLr	20	IM	10	1	7	51		2311	TBZSPYRSFDLS	Sensitive to all	1	IM	60	1	7	3.65
												2754	TBZRPYRRFDLS	TBZr+PYRr+FDLr	20	IM	10	1	8	47		2311	TBZSPYRSFDLS	Sensitive to all	1	IM	60	1	8	3.9
												2754	TBZRPYRRFDLS	TBZr+PYRr+FDLr	20	IM	10	1	9	48		2311	TBZSPYRSFDLS	Sensitive to all	1	IM	60	1	9	3.4	3.52778
												2754	TBZRPYRRFDLS	TBZr+PYRr+FDLr	20	IM	10	2	1	44.5		2483	TBZSPYRSFDLS	Sensitive to all	1	PDA	60	2	1	2.45
												2754	TBZRPYRRFDLS	TBZr+PYRr+FDLr	20	IM	10	2	2	37.5		2483	TBZSPYRSFDLS	Sensitive to all	1	PDA	60	2	2	2.45
												2754	TBZRPYRRFDLS	TBZr+PYRr+FDLr	20	IM	10	2	3	42		2483	TBZSPYRSFDLS	Sensitive to all	1	PDA	60	2	3	2.7
												2754	TBZRPYRRFDLS	TBZr+PYRr+FDLr	20	IM	10	2	4	44.5		2483	TBZSPYRSFDLS	Sensitive to all	1	PDA	60	2	4	2.4
												2754	TBZRPYRRFDLS	TBZr+PYRr+FDLr	20	IM	10	2	5	46.5		2483	TBZSPYRSFDLS	Sensitive to all	1	PDA	60	2	5	2.45
												2754	TBZRPYRRFDLS	TBZr+PYRr+FDLr	20	IM	10	2	6	44		2483	TBZSPYRSFDLS	Sensitive to all	1	PDA	60	2	6	2.25
												2754	TBZRPYRRFDLS	TBZr+PYRr+FDLr	20	IM	10	2	7	44		2483	TBZSPYRSFDLS	Sensitive to all	1	PDA	60	2	7	2.5
												2754	TBZRPYRRFDLS	TBZr+PYRr+FDLr	20	IM	10	2	8	44.5		2483	TBZSPYRSFDLS	Sensitive to all	1	PDA	60	2	8	2.4
												2754	TBZRPYRRFDLS	TBZr+PYRr+FDLr	20	IM	10	2	9	45		2483	TBZSPYRSFDLS	Sensitive to all	1	PDA	60	2	9	2.5	2.45556
												3045	TBZRPYRRFDLS	TBZ_PYR-R	20	IM	5	1	1	33.5		2483	TBZSPYRSFDLS	Sensitive to all	1	PDA	60	1	1	2.5
												3045	TBZRPYRRFDLS	TBZ_PYR-R	20	IM	5	1	2	31.5		2483	TBZSPYRSFDLS	Sensitive to all	1	PDA	60	1	2	2.4
												3045	TBZRPYRRFDLS	TBZ_PYR-R	20	IM	5	1	3	32		2483	TBZSPYRSFDLS	Sensitive to all	1	PDA	60	1	3	2.5
												3045	TBZRPYRRFDLS	TBZ_PYR-R	20	IM	5	1	4	33		2483	TBZSPYRSFDLS	Sensitive to all	1	PDA	60	1	4	2.4
												3045	TBZRPYRRFDLS	TBZ_PYR-R	20	IM	5	1	5	33		2483	TBZSPYRSFDLS	Sensitive to all	1	PDA	60	1	5	2.4
												3045	TBZRPYRRFDLS	TBZ_PYR-R	20	IM	5	1	6	33		2483	TBZSPYRSFDLS	Sensitive to all	1	PDA	60	1	6	2.45
												3045	TBZRPYRRFDLS	TBZ_PYR-R	20	IM	5	1	7	32.5		2483	TBZSPYRSFDLS	Sensitive to all	1	PDA	60	1	7	2.45
												3045	TBZRPYRRFDLS	TBZ_PYR-R	20	IM	5	1	8	32.5		2483	TBZSPYRSFDLS	Sensitive to all	1	PDA	60	1	8	2.4
												3045	TBZRPYRRFDLS	TBZ_PYR-R	20	IM	5	1	9	32		2483	TBZSPYRSFDLS	Sensitive to all	1	PDA	60	1	9	2.1	2.4
												3045	TBZRPYRRFDLS	TBZ_PYR-R	20	IM	5	2	1	31		2483	TBZSPYRSFDLS	Sensitive to all	1	IM	60	2	1	3.1
												3045	TBZRPYRRFDLS	TBZ_PYR-R	20	IM	5	2	2	31.5		2483	TBZSPYRSFDLS	Sensitive to all	1	IM	60	2	2	3.1
												3045	TBZRPYRRFDLS	TBZ_PYR-R	20	IM	5	2	3	32		2483	TBZSPYRSFDLS	Sensitive to all	1	IM	60	2	3	3.2
												3045	TBZRPYRRFDLS	TBZ_PYR-R	20	IM	5	2	4	30		2483	TBZSPYRSFDLS	Sensitive to all	1	IM	60	2	4	3.3
												3045	TBZRPYRRFDLS	TBZ_PYR-R	20	IM	5	2	5	32		2483	TBZSPYRSFDLS	Sensitive to all	1	IM	60	2	5	3.25
												3045	TBZRPYRRFDLS	TBZ_PYR-R	20	IM	5	2	6	31		2483	TBZSPYRSFDLS	Sensitive to all	1	IM	60	2	6	3.15
												3045	TBZRPYRRFDLS	TBZ_PYR-R	20	IM	5	2	7	30.5		2483	TBZSPYRSFDLS	Sensitive to all	1	IM	60	2	7	3.6,2.9
												3045	TBZRPYRRFDLS	TBZ_PYR-R	20	IM	5	2	8	30.5		2483	TBZSPYRSFDLS	Sensitive to all	1	IM	60	2	8	3.35
												3045	TBZRPYRRFDLS	TBZ_PYR-R	20	IM	5	2	9	32		2483	TBZSPYRSFDLS	Sensitive to all	1	IM	60	2	9	3.3	3.21875
												3045	TBZRPYRRFDLS	TBZr+PYRr+FDLr	20	IM	10	1	1	51.5		2483	TBZSPYRSFDLS	Sensitive to all	1	IM	60	1	1	3.55
												3045	TBZRPYRRFDLS	TBZr+PYRr+FDLr	20	IM	10	1	2	44.5		2483	TBZSPYRSFDLS	Sensitive to all	1	IM	60	1	2	3.5
												3045	TBZRPYRRFDLS	TBZr+PYRr+FDLr	20	IM	10	1	3	48.5		2483	TBZSPYRSFDLS	Sensitive to all	1	IM	60	1	3	3.75
												3045	TBZRPYRRFDLS	TBZr+PYRr+FDLr	20	IM	10	1	4	49		2483	TBZSPYRSFDLS	Sensitive to all	1	IM	60	1	4	3.4
												3045	TBZRPYRRFDLS	TBZr+PYRr+FDLr	20	IM	10	1	5	48		2483	TBZSPYRSFDLS	Sensitive to all	1	IM	60	1	5	3.5
												3045	TBZRPYRRFDLS	TBZr+PYRr+FDLr	20	IM	10	1	6	49		2483	TBZSPYRSFDLS	Sensitive to all	1	IM	60	1	6	3.8
												3045	TBZRPYRRFDLS	TBZr+PYRr+FDLr	20	IM	10	1	7	51		2483	TBZSPYRSFDLS	Sensitive to all	1	IM	60	1	7	3.75
												3045	TBZRPYRRFDLS	TBZr+PYRr+FDLr	20	IM	10	1	8	46		2483	TBZSPYRSFDLS	Sensitive to all	1	IM	60	1	8	3.65
												3045	TBZRPYRRFDLS	TBZr+PYRr+FDLr	20	IM	10	1	9	47.5		2483	TBZSPYRSFDLS	Sensitive to all	1	IM	60	1	9	3.65	3.61667
												3045	TBZRPYRRFDLS	TBZr+PYRr+FDLr	20	IM	10	2	1	45		153	TBZSPYRRFDLR	PYR_FDL-R	1	PDA	60	2	1	3.75
												3045	TBZRPYRRFDLS	TBZr+PYRr+FDLr	20	IM	10	2	2	45		153	TBZSPYRRFDLR	PYR_FDL-R	1	PDA	60	2	2	3.5
												3045	TBZRPYRRFDLS	TBZr+PYRr+FDLr	20	IM	10	2	3	43.5		153	TBZSPYRRFDLR	PYR_FDL-R	1	PDA	60	2	3	3.25
												3045	TBZRPYRRFDLS	TBZr+PYRr+FDLr	20	IM	10	2	4	44		153	TBZSPYRRFDLR	PYR_FDL-R	1	PDA	60	2	4	3.5
												3045	TBZRPYRRFDLS	TBZr+PYRr+FDLr	20	IM	10	2	5	46.5		153	TBZSPYRRFDLR	PYR_FDL-R	1	PDA	60	2	5	3.7
												3045	TBZRPYRRFDLS	TBZr+PYRr+FDLr	20	IM	10	2	6	42.5		153	TBZSPYRRFDLR	PYR_FDL-R	1	PDA	60	2	6	3.4
												3045	TBZRPYRRFDLS	TBZr+PYRr+FDLr	20	IM	10	2	7	44.5		153	TBZSPYRRFDLR	PYR_FDL-R	1	PDA	60	2	7	3.7
												3045	TBZRPYRRFDLS	TBZr+PYRr+FDLr	20	IM	10	2	8	44.5		153	TBZSPYRRFDLR	PYR_FDL-R	1	PDA	60	2	8	3.05
												3045	TBZRPYRRFDLS	TBZr+PYRr+FDLr	20	IM	10	2	9	46		153	TBZSPYRRFDLR	PYR_FDL-R	1	PDA	60	2	9	3.4	3.47222
																						153	TBZSPYRRFDLR	PYR_FDL-R	1	PDA	30	1	1	1.55
																						153	TBZSPYRRFDLR	PYR_FDL-R	1	PDA	30	1	2	1.55
																						153	TBZSPYRRFDLR	PYR_FDL-R	1	PDA	30	1	3	1.45
																						153	TBZSPYRRFDLR	PYR_FDL-R	1	PDA	30	1	4	1.55
																						153	TBZSPYRRFDLR	PYR_FDL-R	1	PDA	30	1	5	1.45
																						153	TBZSPYRRFDLR	PYR_FDL-R	1	PDA	30	1	6	1.55
																						153	TBZSPYRRFDLR	PYR_FDL-R	1	PDA	30	1	7	1.55
																						153	TBZSPYRRFDLR	PYR_FDL-R	1	PDA	30	1	8	1.6
																						153	TBZSPYRRFDLR	PYR_FDL-R	1	PDA	30	1	9	1.7	1.55
																						153	TBZSPYRRFDLR	PYR_FDL-R	1	PDA	60	1	1	2.15
																						153	TBZSPYRRFDLR	PYR_FDL-R	1	PDA	60	1	2	2.3
																						153	TBZSPYRRFDLR	PYR_FDL-R	1	PDA	60	1	3	2.1
																						153	TBZSPYRRFDLR	PYR_FDL-R	1	PDA	60	1	4	2.2
																						153	TBZSPYRRFDLR	PYR_FDL-R	1	PDA	60	1	5	2.15
																						153	TBZSPYRRFDLR	PYR_FDL-R	1	PDA	60	1	6	2.1
																						153	TBZSPYRRFDLR	PYR_FDL-R	1	PDA	60	1	7	2.2
																						153	TBZSPYRRFDLR	PYR_FDL-R	1	PDA	60	1	8	2.2
																						153	TBZSPYRRFDLR	PYR_FDL-R	1	PDA	60	1	9	2.15	2.17222
																						153	TBZSPYRRFDLR	PYR_FDL-R	1	PDA	90	1	1	2.15
																						153	TBZSPYRRFDLR	PYR_FDL-R	1	PDA	90	1	2	2.55
																						153	TBZSPYRRFDLR	PYR_FDL-R	1	PDA	90	1	3	2.45
																						153	TBZSPYRRFDLR	PYR_FDL-R	1	PDA	90	1	4	2.2
																						153	TBZSPYRRFDLR	PYR_FDL-R	1	PDA	90	1	5	2.2
																						153	TBZSPYRRFDLR	PYR_FDL-R	1	PDA	90	1	6	2.35
																						153	TBZSPYRRFDLR	PYR_FDL-R	1	PDA	90	1	7	2.6
																						153	TBZSPYRRFDLR	PYR_FDL-R	1	PDA	90	1	8	2.4
																						153	TBZSPYRRFDLR	PYR_FDL-R	1	PDA	90	1	9	2.45	2.37222
																						153	TBZSPYRSFDLS	Sensitive to all	1	IM	60	2	1	3.3
																						153	TBZSPYRSFDLS	Sensitive to all	1	IM	60	2	2	3.35
																						153	TBZSPYRSFDLS	Sensitive to all	1	IM	60	2	3	3.35
																						153	TBZSPYRSFDLS	Sensitive to all	1	IM	60	2	4	3.45
																						153	TBZSPYRSFDLS	Sensitive to all	1	IM	60	2	5	3.4
																						153	TBZSPYRSFDLS	Sensitive to all	1	IM	60	2	6	3.3
																						153	TBZSPYRSFDLS	Sensitive to all	1	IM	60	2	7	3.5
																						153	TBZSPYRSFDLS	Sensitive to all	1	IM	60	2	8	3.45
																						153	TBZSPYRSFDLS	Sensitive to all	1	IM	60	2	9	3.35	3.38333
																						153	TBZSPYRSFDLS	Sensitive to all	1	IM	60	1	1	3.95
																						153	TBZSPYRSFDLS	Sensitive to all	1	IM	60	1	2	3.8
																						153	TBZSPYRSFDLS	Sensitive to all	1	IM	60	1	3	3.7
																						153	TBZSPYRSFDLS	Sensitive to all	1	IM	60	1	4	4.05
																						153	TBZSPYRSFDLS	Sensitive to all	1	IM	60	1	5	3.95
																						153	TBZSPYRSFDLS	Sensitive to all	1	IM	60	1	6	3.75
																						153	TBZSPYRSFDLS	Sensitive to all	1	IM	60	1	7	4
																						153	TBZSPYRSFDLS	Sensitive to all	1	IM	60	1	8	3.85
																						153	TBZSPYRSFDLS	Sensitive to all	1	IM	60	1	9	3.9	3.88333
																						2501	TBZSPYRRFDLR	PYR_FDL-R	1	PDA	60	2	1	2.8
																						2501	TBZSPYRRFDLR	PYR_FDL-R	1	PDA	60	2	2	2.95
																						2501	TBZSPYRRFDLR	PYR_FDL-R	1	PDA	60	2	3	3
																						2501	TBZSPYRRFDLR	PYR_FDL-R	1	PDA	60	2	4	3
																						2501	TBZSPYRRFDLR	PYR_FDL-R	1	PDA	60	2	5	3.1
																						2501	TBZSPYRRFDLR	PYR_FDL-R	1	PDA	60	2	6	3
																						2501	TBZSPYRRFDLR	PYR_FDL-R	1	PDA	60	2	7	2.8
																						2501	TBZSPYRRFDLR	PYR_FDL-R	1	PDA	60	2	8	3.35
																						2501	TBZSPYRRFDLR	PYR_FDL-R	1	PDA	60	2	9	3	3
																						2501	TBZSPYRRFDLR	PYR_FDL-R	1	PDA	30	1	1	1.5
																						2501	TBZSPYRRFDLR	PYR_FDL-R	1	PDA	30	1	2	1.4
																						2501	TBZSPYRRFDLR	PYR_FDL-R	1	PDA	30	1	3	1.55
																						2501	TBZSPYRRFDLR	PYR_FDL-R	1	PDA	30	1	4	1.55
																						2501	TBZSPYRRFDLR	PYR_FDL-R	1	PDA	30	1	5	1.5
																						2501	TBZSPYRRFDLR	PYR_FDL-R	1	PDA	30	1	6	1.6
																						2501	TBZSPYRRFDLR	PYR_FDL-R	1	PDA	30	1	7	1.6
																						2501	TBZSPYRRFDLR	PYR_FDL-R	1	PDA	30	1	8	1.5
																						2501	TBZSPYRRFDLR	PYR_FDL-R	1	PDA	30	1	9	1.5	1.52222
																						2501	TBZSPYRRFDLR	PYR_FDL-R	1	PDA	60	1	1	2.1
																						2501	TBZSPYRRFDLR	PYR_FDL-R	1	PDA	60	1	2	2.35
																						2501	TBZSPYRRFDLR	PYR_FDL-R	1	PDA	60	1	3	1.95
																						2501	TBZSPYRRFDLR	PYR_FDL-R	1	PDA	60	1	4	2.15
																						2501	TBZSPYRRFDLR	PYR_FDL-R	1	PDA	60	1	5	1.95
																						2501	TBZSPYRRFDLR	PYR_FDL-R	1	PDA	60	1	6	2.2
																						2501	TBZSPYRRFDLR	PYR_FDL-R	1	PDA	60	1	7	2
																						2501	TBZSPYRRFDLR	PYR_FDL-R	1	PDA	60	1	8	2.1
																						2501	TBZSPYRRFDLR	PYR_FDL-R	1	PDA	60	1	9	2	2.08889
																						2501	TBZSPYRRFDLR	PYR_FDL-R	1	PDA	90	1	1	2
																						2501	TBZSPYRRFDLR	PYR_FDL-R	1	PDA	90	1	2	2.4
																						2501	TBZSPYRRFDLR	PYR_FDL-R	1	PDA	90	1	3	2.3
																						2501	TBZSPYRRFDLR	PYR_FDL-R	1	PDA	90	1	4	2.1
																						2501	TBZSPYRRFDLR	PYR_FDL-R	1	PDA	90	1	5	2.3
																						2501	TBZSPYRRFDLR	PYR_FDL-R	1	PDA	90	1	6	2.3
																						2501	TBZSPYRRFDLR	PYR_FDL-R	1	PDA	90	1	7	2.1
																						2501	TBZSPYRRFDLR	PYR_FDL-R	1	PDA	90	1	8	2
																						2501	TBZSPYRRFDLR	PYR_FDL-R	1	PDA	90	1	9	2.2	2.18889
																						2501	TBZSPYRSFDLS	Sensitive to all	1	IM	60	2	1	3.7
																						2501	TBZSPYRSFDLS	Sensitive to all	1	IM	60	2	2	3.3
																						2501	TBZSPYRSFDLS	Sensitive to all	1	IM	60	2	3	3.45
																						2501	TBZSPYRSFDLS	Sensitive to all	1	IM	60	2	4	3.4
																						2501	TBZSPYRSFDLS	Sensitive to all	1	IM	60	2	5	3.25
																						2501	TBZSPYRSFDLS	Sensitive to all	1	IM	60	2	6	3.7
																						2501	TBZSPYRSFDLS	Sensitive to all	1	IM	60	2	7	3.75
																						2501	TBZSPYRSFDLS	Sensitive to all	1	IM	60	2	8	3.5
																						2501	TBZSPYRSFDLS	Sensitive to all	1	IM	60	2	9	3.4	3.49444
																						2501	TBZSPYRSFDLS	Sensitive to all	1	IM	60	1	1	4
																						2501	TBZSPYRSFDLS	Sensitive to all	1	IM	60	1	2	3.65
																						2501	TBZSPYRSFDLS	Sensitive to all	1	IM	60	1	3	3.7
																						2501	TBZSPYRSFDLS	Sensitive to all	1	IM	60	1	4	3.9
																						2501	TBZSPYRSFDLS	Sensitive to all	1	IM	60	1	5	4
																						2501	TBZSPYRSFDLS	Sensitive to all	1	IM	60	1	6	3.85
																						2501	TBZSPYRSFDLS	Sensitive to all	1	IM	60	1	7	4.15
																						2501	TBZSPYRSFDLS	Sensitive to all	1	IM	60	1	8	3.7
																						2501	TBZSPYRSFDLS	Sensitive to all	1	IM	60	1	9	3.8	3.86111
																						2517	TBZSPYRRFDLR	PYR_FDL-R	1	PDA	60	2	1	2.35
																						2517	TBZSPYRRFDLR	PYR_FDL-R	1	PDA	60	2	2	2.3
																						2517	TBZSPYRRFDLR	PYR_FDL-R	1	PDA	60	2	3	2.3
																						2517	TBZSPYRRFDLR	PYR_FDL-R	1	PDA	60	2	4	2.6
																						2517	TBZSPYRRFDLR	PYR_FDL-R	1	PDA	60	2	5	2.6
																						2517	TBZSPYRRFDLR	PYR_FDL-R	1	PDA	60	2	6	2.7
																						2517	TBZSPYRRFDLR	PYR_FDL-R	1	PDA	60	2	7	2.4
																						2517	TBZSPYRRFDLR	PYR_FDL-R	1	PDA	60	2	8	2.55
																						2517	TBZSPYRRFDLR	PYR_FDL-R	1	PDA	60	2	9	2.75	2.50556
																						2517	TBZSPYRRFDLR	PYR_FDL-R	1	PDA	60	1	1	2.7
																						2517	TBZSPYRRFDLR	PYR_FDL-R	1	PDA	60	1	2	2.7
																						2517	TBZSPYRRFDLR	PYR_FDL-R	1	PDA	60	1	3	2.75
																						2517	TBZSPYRRFDLR	PYR_FDL-R	1	PDA	60	1	4	2.65
																						2517	TBZSPYRRFDLR	PYR_FDL-R	1	PDA	60	1	5	2.65
																						2517	TBZSPYRRFDLR	PYR_FDL-R	1	PDA	60	1	6	2.7
																						2517	TBZSPYRRFDLR	PYR_FDL-R	1	PDA	60	1	7	2.75
																						2517	TBZSPYRRFDLR	PYR_FDL-R	1	PDA	60	1	8	2.7
																						2517	TBZSPYRRFDLR	PYR_FDL-R	1	PDA	60	1	9	2.65	2.69444
																						2517	TBZSPYRSFDLS	Sensitive to all	1	IM	60	1	1	3.7
																						2517	TBZSPYRSFDLS	Sensitive to all	1	IM	60	1	2	3.8
																						2517	TBZSPYRSFDLS	Sensitive to all	1	IM	60	1	3	3.65
																						2517	TBZSPYRSFDLS	Sensitive to all	1	IM	60	1	4	3.85
																						2517	TBZSPYRSFDLS	Sensitive to all	1	IM	60	1	5	3.55
																						2517	TBZSPYRSFDLS	Sensitive to all	1	IM	60	1	6	3.55
																						2517	TBZSPYRSFDLS	Sensitive to all	1	IM	60	1	7	3.65
																						2517	TBZSPYRSFDLS	Sensitive to all	1	IM	60	1	8	3.65
																						2517	TBZSPYRSFDLS	Sensitive to all	1	IM	60	1	9	3.6	3.66667
																						1020	TBZRPYRRFDLR	TBZ_PYR_FDL-R	1	PDA	60	2	1	2.25
																						1020	TBZRPYRRFDLR	TBZ_PYR_FDL-R	1	PDA	60	2	2	2
																						1020	TBZRPYRRFDLR	TBZ_PYR_FDL-R	1	PDA	60	2	3	2.1
																						1020	TBZRPYRRFDLR	TBZ_PYR_FDL-R	1	PDA	60	2	4	2.3
																						1020	TBZRPYRRFDLR	TBZ_PYR_FDL-R	1	PDA	60	2	5	2.3
																						1020	TBZRPYRRFDLR	TBZ_PYR_FDL-R	1	PDA	60	2	6	2.25
																						1020	TBZRPYRRFDLR	TBZ_PYR_FDL-R	1	PDA	60	2	7	2.85
																						1020	TBZRPYRRFDLR	TBZ_PYR_FDL-R	1	PDA	60	2	8	2.4
																						1020	TBZRPYRRFDLR	TBZ_PYR_FDL-R	1	PDA	60	2	9	2.75	2.35556
																						1020	TBZRPYRRFDLR	TBZ_PYR_FDL-R	1	PDA	30	1	1	1.3
																						1020	TBZRPYRRFDLR	TBZ_PYR_FDL-R	1	PDA	30	1	2	1.3
																						1020	TBZRPYRRFDLR	TBZ_PYR_FDL-R	1	PDA	30	1	3	1.7
																						1020	TBZRPYRRFDLR	TBZ_PYR_FDL-R	1	PDA	30	1	4	1.4
																						1020	TBZRPYRRFDLR	TBZ_PYR_FDL-R	1	PDA	30	1	5	1.35
																						1020	TBZRPYRRFDLR	TBZ_PYR_FDL-R	1	PDA	30	1	6	1.3
																						1020	TBZRPYRRFDLR	TBZ_PYR_FDL-R	1	PDA	30	1	7	1.45
																						1020	TBZRPYRRFDLR	TBZ_PYR_FDL-R	1	PDA	30	1	8	1.35
																						1020	TBZRPYRRFDLR	TBZ_PYR_FDL-R	1	PDA	30	1	9	1.35	1.38889
																						1020	TBZRPYRRFDLR	TBZ_PYR_FDL-R	1	PDA	60	1	1	1.75
																						1020	TBZRPYRRFDLR	TBZ_PYR_FDL-R	1	PDA	60	1	2	1.7
																						1020	TBZRPYRRFDLR	TBZ_PYR_FDL-R	1	PDA	60	1	3	1.6
																						1020	TBZRPYRRFDLR	TBZ_PYR_FDL-R	1	PDA	60	1	4	1.7
																						1020	TBZRPYRRFDLR	TBZ_PYR_FDL-R	1	PDA	60	1	5	1.85
																						1020	TBZRPYRRFDLR	TBZ_PYR_FDL-R	1	PDA	60	1	6	1.75
																						1020	TBZRPYRRFDLR	TBZ_PYR_FDL-R	1	PDA	60	1	7	1.6
																						1020	TBZRPYRRFDLR	TBZ_PYR_FDL-R	1	PDA	60	1	8	1.6
																						1020	TBZRPYRRFDLR	TBZ_PYR_FDL-R	1	PDA	60	1	9	2.2	1.75
																						1020	TBZRPYRRFDLR	TBZ_PYR_FDL-R	1	PDA	90	1	1	1.7
																						1020	TBZRPYRRFDLR	TBZ_PYR_FDL-R	1	PDA	90	1	2	1.6
																						1020	TBZRPYRRFDLR	TBZ_PYR_FDL-R	1	PDA	90	1	3	1.6
																						1020	TBZRPYRRFDLR	TBZ_PYR_FDL-R	1	PDA	90	1	4	1.7
																						1020	TBZRPYRRFDLR	TBZ_PYR_FDL-R	1	PDA	90	1	5	1.7
																						1020	TBZRPYRRFDLR	TBZ_PYR_FDL-R	1	PDA	90	1	6	1.8
																						1020	TBZRPYRRFDLR	TBZ_PYR_FDL-R	1	PDA	90	1	7	1.6
																						1020	TBZRPYRRFDLR	TBZ_PYR_FDL-R	1	PDA	90	1	8	2.1
																						1020	TBZRPYRRFDLR	TBZ_PYR_FDL-R	1	PDA	90	1	9	1.7	1.72222
																						2517	TBZSPYRSFDLS	Sensitive to all	1	IM	60	2	1	3.6
																						2517	TBZSPYRSFDLS	Sensitive to all	1	IM	60	2	2	3.45
																						2517	TBZSPYRSFDLS	Sensitive to all	1	IM	60	2	3	3.45
																						2517	TBZSPYRSFDLS	Sensitive to all	1	IM	60	2	4	3.5
																						2517	TBZSPYRSFDLS	Sensitive to all	1	IM	60	2	5	3.2
																						2517	TBZSPYRSFDLS	Sensitive to all	1	IM	60	2	6	3.5
																						2517	TBZSPYRSFDLS	Sensitive to all	1	IM	60	2	7	3.4
																						2517	TBZSPYRSFDLS	Sensitive to all	1	IM	60	2	8	3.25
																						2517	TBZSPYRSFDLS	Sensitive to all	1	IM	60	2	9	3.25	3.4
																						1020	TBZSPYRSFDLS	Sensitive to all	1	IM	60	2	1	3.45
																						1020	TBZSPYRSFDLS	Sensitive to all	1	IM	60	2	2	3.45
																						1020	TBZSPYRSFDLS	Sensitive to all	1	IM	60	2	3	3.35
																						1020	TBZSPYRSFDLS	Sensitive to all	1	IM	60	2	4	3.45
																						1020	TBZSPYRSFDLS	Sensitive to all	1	IM	60	2	5	3.25
																						1020	TBZSPYRSFDLS	Sensitive to all	1	IM	60	2	6	3.35
																						1020	TBZSPYRSFDLS	Sensitive to all	1	IM	60	2	7	3.4
																						1020	TBZSPYRSFDLS	Sensitive to all	1	IM	60	2	8	3.5
																						1020	TBZSPYRSFDLS	Sensitive to all	1	IM	60	2	9	3.2	3.37778
																						1020	TBZSPYRSFDLS	Sensitive to all	1	IM	60	1	1	4.3
																						1020	TBZSPYRSFDLS	Sensitive to all	1	IM	60	1	2	3.85
																						1020	TBZSPYRSFDLS	Sensitive to all	1	IM	60	1	3	3.65
																						1020	TBZSPYRSFDLS	Sensitive to all	1	IM	60	1	4	3.9
																						1020	TBZSPYRSFDLS	Sensitive to all	1	IM	60	1	5	3.8
																						1020	TBZSPYRSFDLS	Sensitive to all	1	IM	60	1	6	3.65
																						1020	TBZSPYRSFDLS	Sensitive to all	1	IM	60	1	7	3.75
																						1020	TBZSPYRSFDLS	Sensitive to all	1	IM	60	1	8	3.75
																						1020	TBZSPYRSFDLS	Sensitive to all	1	IM	60	1	9	3.8	3.82778
																						2754	TBZRPYRRFDLR	TBZ_PYR_FDL-R	1	PDA	60	2	1	2.55
																						2754	TBZRPYRRFDLR	TBZ_PYR_FDL-R	1	PDA	60	2	2	2.25
																						2754	TBZRPYRRFDLR	TBZ_PYR_FDL-R	1	PDA	60	2	3	2.6
																						2754	TBZRPYRRFDLR	TBZ_PYR_FDL-R	1	PDA	60	2	4	2.45
																						2754	TBZRPYRRFDLR	TBZ_PYR_FDL-R	1	PDA	60	2	5	3.15
																						2754	TBZRPYRRFDLR	TBZ_PYR_FDL-R	1	PDA	60	2	6
																						2754	TBZRPYRRFDLR	TBZ_PYR_FDL-R	1	PDA	60	2	7	2.75
																						2754	TBZRPYRRFDLR	TBZ_PYR_FDL-R	1	PDA	60	2	8	2.5
																						2754	TBZRPYRRFDLR	TBZ_PYR_FDL-R	1	PDA	60	2	9	2.55	2.6
																						2754	TBZRPYRRFDLR	TBZ_PYR_FDL-R	1	PDA	60	1	1	2.65
																						2754	TBZRPYRRFDLR	TBZ_PYR_FDL-R	1	PDA	60	1	2	2.6
																						2754	TBZRPYRRFDLR	TBZ_PYR_FDL-R	1	PDA	60	1	3	2.65
																						2754	TBZRPYRRFDLR	TBZ_PYR_FDL-R	1	PDA	60	1	4	2.7
																						2754	TBZRPYRRFDLR	TBZ_PYR_FDL-R	1	PDA	60	1	5	2.55
																						2754	TBZRPYRRFDLR	TBZ_PYR_FDL-R	1	PDA	60	1	6	2.6
																						2754	TBZRPYRRFDLR	TBZ_PYR_FDL-R	1	PDA	60	1	7	2.7
																						2754	TBZRPYRRFDLR	TBZ_PYR_FDL-R	1	PDA	60	1	8	2.65
																						2754	TBZRPYRRFDLR	TBZ_PYR_FDL-R	1	PDA	60	1	9	2.65	2.63889
																						2754	TBZSPYRSFDLS	Sensitive to all	1	IM	60	2	1	3.75
																						2754	TBZSPYRSFDLS	Sensitive to all	1	IM	60	2	2	3.75
																						2754	TBZSPYRSFDLS	Sensitive to all	1	IM	60	2	3	3.7
																						2754	TBZSPYRSFDLS	Sensitive to all	1	IM	60	2	4	3.7
																						2754	TBZSPYRSFDLS	Sensitive to all	1	IM	60	2	5	3.55
																						2754	TBZSPYRSFDLS	Sensitive to all	1	IM	60	2	6	3.8
																						2754	TBZSPYRSFDLS	Sensitive to all	1	IM	60	2	7	3.75
																						2754	TBZSPYRSFDLS	Sensitive to all	1	IM	60	2	8	3.65
																						2754	TBZSPYRSFDLS	Sensitive to all	1	IM	60	2	9	3.8	3.71667
																						2754	TBZSPYRSFDLS	Sensitive to all	1	IM	60	1	1	4.35
																						2754	TBZSPYRSFDLS	Sensitive to all	1	IM	60	1	2	4.05
																						2754	TBZSPYRSFDLS	Sensitive to all	1	IM	60	1	3	4.15
																						2754	TBZSPYRSFDLS	Sensitive to all	1	IM	60	1	4	4.35
																						2754	TBZSPYRSFDLS	Sensitive to all	1	IM	60	1	5	4.05
																						2754	TBZSPYRSFDLS	Sensitive to all	1	IM	60	1	6	4.15
																						2754	TBZSPYRSFDLS	Sensitive to all	1	IM	60	1	7	4.2
																						2754	TBZSPYRSFDLS	Sensitive to all	1	IM	60	1	8	3.9
																						2754	TBZSPYRSFDLS	Sensitive to all	1	IM	60	1	9	4.25	4.16111
																						3045	TBZRPYRRFDLR	TBZ_PYR_FDL-R	1	PDA	60	2	1	2.7
																						3045	TBZRPYRRFDLR	TBZ_PYR_FDL-R	1	PDA	60	2	2	2.9
																						3045	TBZRPYRRFDLR	TBZ_PYR_FDL-R	1	PDA	60	2	3	2.9
																						3045	TBZRPYRRFDLR	TBZ_PYR_FDL-R	1	PDA	60	2	4	2.85
																						3045	TBZRPYRRFDLR	TBZ_PYR_FDL-R	1	PDA	60	2	5	3.25
																						3045	TBZRPYRRFDLR	TBZ_PYR_FDL-R	1	PDA	60	2	6	2.65
																						3045	TBZRPYRRFDLR	TBZ_PYR_FDL-R	1	PDA	60	2	7	2.65
																						3045	TBZRPYRRFDLR	TBZ_PYR_FDL-R	1	PDA	60	2	8	3.1
																						3045	TBZRPYRRFDLR	TBZ_PYR_FDL-R	1	PDA	60	2	9	2.85	2.87222
																						3045	TBZRPYRRFDLR	TBZ_PYR_FDL-R	1	PDA	60	1	1	3
																						3045	TBZRPYRRFDLR	TBZ_PYR_FDL-R	1	PDA	60	1	2	2.9
																						3045	TBZRPYRRFDLR	TBZ_PYR_FDL-R	1	PDA	60	1	3	2.95
																						3045	TBZRPYRRFDLR	TBZ_PYR_FDL-R	1	PDA	60	1	4	3
																						3045	TBZRPYRRFDLR	TBZ_PYR_FDL-R	1	PDA	60	1	5	3.05
																						3045	TBZRPYRRFDLR	TBZ_PYR_FDL-R	1	PDA	60	1	6	3
																						3045	TBZRPYRRFDLR	TBZ_PYR_FDL-R	1	PDA	60	1	7	3.05
																						3045	TBZRPYRRFDLR	TBZ_PYR_FDL-R	1	PDA	60	1	8	3
																						3045	TBZRPYRRFDLR	TBZ_PYR_FDL-R	1	PDA	60	1	9	3.1	3.00556
																						40	TBZRPYRRFDLR	Sensitive to all	1	AJA	60	1	1	3.2
																						40	TBZRPYRRFDLR	Sensitive to all	1	AJA	60	1	2	3.05
																						40	TBZRPYRRFDLR	Sensitive to all	1	AJA	60	1	3	3.15
																						40	TBZRPYRRFDLR	Sensitive to all	1	AJA	60	1	4	3.2
																						40	TBZRPYRRFDLR	Sensitive to all	1	AJA	60	1	5	3.1
																						40	TBZRPYRRFDLR	Sensitive to all	1	AJA	60	1	6	3.1
																						40	TBZRPYRRFDLR	Sensitive to all	1	AJA	60	1	7	3.2
																						40	TBZRPYRRFDLR	Sensitive to all	1	AJA	60	1	8	3.1
																						40	TBZRPYRRFDLR	Sensitive to all	1	AJA	60	1	9	3.05
																						1267	TBZRPYRRFDLR	Sensitive to all	1	AJA	60	1	1	3.3
																						1267	TBZRPYRRFDLR	Sensitive to all	1	AJA	60	1	2	3.2
																						1267	TBZRPYRRFDLR	Sensitive to all	1	AJA	60	1	3	3.15
																						1267	TBZRPYRRFDLR	Sensitive to all	1	AJA	60	1	4	3.5
																						1267	TBZRPYRRFDLR	Sensitive to all	1	AJA	60	1	5	3.2
																						1267	TBZRPYRRFDLR	Sensitive to all	1	AJA	60	1	6	3.15
																						1267	TBZRPYRRFDLR	Sensitive to all	1	AJA	60	1	7	3.2
																						1267	TBZRPYRRFDLR	Sensitive to all	1	AJA	60	1	8	3.2
																						1267	TBZRPYRRFDLR	Sensitive to all	1	AJA	60	1	9	3.2
																						2418	TBZSPYRSFDLS	Sensitive to all	1	AJA	60	1	1	4
																						2418	TBZSPYRSFDLS	Sensitive to all	1	AJA	60	1	2	3.75
																						2418	TBZSPYRSFDLS	Sensitive to all	1	AJA	60	1	3	3.75
																						2418	TBZSPYRSFDLS	Sensitive to all	1	AJA	60	1	4	4
																						2418	TBZSPYRSFDLS	Sensitive to all	1	AJA	60	1	5	3.6
																						2418	TBZSPYRSFDLS	Sensitive to all	1	AJA	60	1	6	3.8
																						2418	TBZSPYRSFDLS	Sensitive to all	1	AJA	60	1	7	4
																						2418	TBZSPYRSFDLS	Sensitive to all	1	AJA	60	1	8	3.7
																						2418	TBZSPYRSFDLS	Sensitive to all	1	AJA	60	1	9	3.85	3.82778
																						23	TBZRPYRRFDLR	Sensitive to all	1	AJA	60	1	1	3.3
																						23	TBZRPYRRFDLR	Sensitive to all	1	AJA	60	1	2	3.05
																						23	TBZRPYRRFDLR	Sensitive to all	1	AJA	60	1	3	3.1
																						23	TBZRPYRRFDLR	Sensitive to all	1	AJA	60	1	4	3.3
																						23	TBZRPYRRFDLR	Sensitive to all	1	AJA	60	1	5	3.15
																						23	TBZRPYRRFDLR	Sensitive to all	1	AJA	60	1	6	3.1
																						23	TBZRPYRRFDLR	Sensitive to all	1	AJA	60	1	7	3.2
																						23	TBZRPYRRFDLR	Sensitive to all	1	AJA	60	1	8	3.1
																						23	TBZRPYRRFDLR	Sensitive to all	1	AJA	60	1	9	3.05
																						184	TBZRPYRRFDLR	Sensitive to all	1	AJA	60	1	1	3.3
																						184	TBZRPYRRFDLR	Sensitive to all	1	AJA	60	1	2	3.05
																						184	TBZRPYRRFDLR	Sensitive to all	1	AJA	60	1	3	3.05
																						184	TBZRPYRRFDLR	Sensitive to all	1	AJA	60	1	4	3.3
																						184	TBZRPYRRFDLR	Sensitive to all	1	AJA	60	1	5	3.1
																						184	TBZRPYRRFDLR	Sensitive to all	1	AJA	60	1	6	2.85
																						184	TBZRPYRRFDLR	Sensitive to all	1	AJA	60	1	7	3.15
																						184	TBZRPYRRFDLR	Sensitive to all	1	AJA	60	1	8	3.05
																						184	TBZRPYRRFDLR	Sensitive to all	1	AJA	60	1	9	3
																						219	TBZRPYRSFDLS	TBZ-R	1	AJA	60	1	1	3.65
																						219	TBZRPYRSFDLS	TBZ-R	1	AJA	60	1	2	3.6
																						219	TBZRPYRSFDLS	TBZ-R	1	AJA	60	1	3	3.4
																						219	TBZRPYRSFDLS	TBZ-R	1	AJA	60	1	4	4.05
																						219	TBZRPYRSFDLS	TBZ-R	1	AJA	60	1	5	3.3
																						219	TBZRPYRSFDLS	TBZ-R	1	AJA	60	1	6	3.65
																						219	TBZRPYRSFDLS	TBZ-R	1	AJA	60	1	7	3.55
																						219	TBZRPYRSFDLS	TBZ-R	1	AJA	60	1	8	3.55
																						219	TBZRPYRSFDLS	TBZ-R	1	AJA	60	1	9	3.5	3.58333
																						2556	TBZSPYRSFDLR	FDL-R	1	AJA	60	1	1	4
																						2556	TBZSPYRSFDLR	FDL-R	1	AJA	60	1	2	3.55
																						2556	TBZSPYRSFDLR	FDL-R	1	AJA	60	1	3	3.6
																						2556	TBZSPYRSFDLR	FDL-R	1	AJA	60	1	4	4.05
																						2556	TBZSPYRSFDLR	FDL-R	1	AJA	60	1	5	3.6
																						2556	TBZSPYRSFDLR	FDL-R	1	AJA	60	1	6	3.75
																						2556	TBZSPYRSFDLR	FDL-R	1	AJA	60	1	7	3.8
																						2556	TBZSPYRSFDLR	FDL-R	1	AJA	60	1	8	3.6
																						2556	TBZSPYRSFDLR	FDL-R	1	AJA	60	1	9	3.6	3.72778
																						2558	TBZSPYRSFDLR	FDL-R	1	AJA	60	1	1	3.8
																						2558	TBZSPYRSFDLR	FDL-R	1	AJA	60	1	2	3.6
																						2558	TBZSPYRSFDLR	FDL-R	1	AJA	60	1	3	3.6
																						2558	TBZSPYRSFDLR	FDL-R	1	AJA	60	1	4	3.85
																						2558	TBZSPYRSFDLR	FDL-R	1	AJA	60	1	5	3.5
																						2558	TBZSPYRSFDLR	FDL-R	1	AJA	60	1	6	3.7
																						2558	TBZSPYRSFDLR	FDL-R	1	AJA	60	1	7	4
																						2558	TBZSPYRSFDLR	FDL-R	1	AJA	60	1	8	3.5
																						2558	TBZSPYRSFDLR	FDL-R	1	AJA	60	1	9	3.75	3.7
																						2570	TBZSPYRSFDLR	FDL-R	1	AJA	60	1	1	3.8
																						2570	TBZSPYRSFDLR	FDL-R	1	AJA	60	1	2	3.55
																						2570	TBZSPYRSFDLR	FDL-R	1	AJA	60	1	3	3.6
																						2570	TBZSPYRSFDLR	FDL-R	1	AJA	60	1	4	3.75
																						2570	TBZSPYRSFDLR	FDL-R	1	AJA	60	1	5	3.4
																						2570	TBZSPYRSFDLR	FDL-R	1	AJA	60	1	6	3.75
																						2570	TBZSPYRSFDLR	FDL-R	1	AJA	60	1	7	3.75
																						2570	TBZSPYRSFDLR	FDL-R	1	AJA	60	1	8	3.55
																						2570	TBZSPYRSFDLR	FDL-R	1	AJA	60	1	9	3.5	3.62778
																						8	TBZRPYRRFDLR	Sensitive to all	1	AJA	60	1	1	3.2
																						8	TBZRPYRRFDLR	Sensitive to all	1	AJA	60	1	2	3.15
																						8	TBZRPYRRFDLR	Sensitive to all	1	AJA	60	1	3	3
																						8	TBZRPYRRFDLR	Sensitive to all	1	AJA	60	1	4	3.25
																						8	TBZRPYRRFDLR	Sensitive to all	1	AJA	60	1	5	3.1
																						8	TBZRPYRRFDLR	Sensitive to all	1	AJA	60	1	6	3
																						8	TBZRPYRRFDLR	Sensitive to all	1	AJA	60	1	7	3.2
																						8	TBZRPYRRFDLR	Sensitive to all	1	AJA	60	1	8	3.15
																						8	TBZRPYRRFDLR	Sensitive to all	1	AJA	60	1	9	3.05
																						2311	TBZSPYRSFDLS	FDL-R	1	AJA	60	1	1	3.85
																						2311	TBZSPYRSFDLS	FDL-R	1	AJA	60	1	2	3.5
																						2311	TBZSPYRSFDLS	FDL-R	1	AJA	60	1	3	3.75
																						2311	TBZSPYRSFDLS	FDL-R	1	AJA	60	1	4	3.7
																						2311	TBZSPYRSFDLS	FDL-R	1	AJA	60	1	5	3.55
																						2311	TBZSPYRSFDLS	FDL-R	1	AJA	60	1	6	3.65
																						2311	TBZSPYRSFDLS	FDL-R	1	AJA	60	1	7	3.8
																						2311	TBZSPYRSFDLS	FDL-R	1	AJA	60	1	8	3.25
																						2311	TBZSPYRSFDLS	FDL-R	1	AJA	60	1	9	3.5	3.61667
																						2483	TBZSPYRSFDLS	FDL-R	1	AJA	60	1	1	3.65
																						2483	TBZSPYRSFDLS	FDL-R	1	AJA	60	1	2	3.4
																						2483	TBZSPYRSFDLS	FDL-R	1	AJA	60	1	3	3.5
																						2483	TBZSPYRSFDLS	FDL-R	1	AJA	60	1	4	3.65
																						2483	TBZSPYRSFDLS	FDL-R	1	AJA	60	1	5	3.4
																						2483	TBZSPYRSFDLS	FDL-R	1	AJA	60	1	6	3.55
																						2483	TBZSPYRSFDLS	FDL-R	1	AJA	60	1	7	3.9
																						2483	TBZSPYRSFDLS	FDL-R	1	AJA	60	1	8	3.3
																						2483	TBZSPYRSFDLS	FDL-R	1	AJA	60	1	9	3.3	3.51667
																						153	TBZRPYRRFDLR	Sensitive to all	1	AJA	60	1	1	3.45
																						153	TBZRPYRRFDLR	Sensitive to all	1	AJA	60	1	2	3.3
																						153	TBZRPYRRFDLR	Sensitive to all	1	AJA	60	1	3	3.25
																						153	TBZRPYRRFDLR	Sensitive to all	1	AJA	60	1	4	3.35
																						153	TBZRPYRRFDLR	Sensitive to all	1	AJA	60	1	5	3.35
																						153	TBZRPYRRFDLR	Sensitive to all	1	AJA	60	1	6	3.3
																						153	TBZRPYRRFDLR	Sensitive to all	1	AJA	60	1	7	3.35
																						153	TBZRPYRRFDLR	Sensitive to all	1	AJA	60	1	8	3.3
																						153	TBZRPYRRFDLR	Sensitive to all	1	AJA	60	1	9	3.3
																						2501	TBZRPYRRFDLR	Sensitive to all	1	AJA	60	1	1	3.6
																						2501	TBZRPYRRFDLR	Sensitive to all	1	AJA	60	1	2	3.3
																						2501	TBZRPYRRFDLR	Sensitive to all	1	AJA	60	1	3	3.2
																						2501	TBZRPYRRFDLR	Sensitive to all	1	AJA	60	1	4	3.5
																						2501	TBZRPYRRFDLR	Sensitive to all	1	AJA	60	1	5	3.3
																						2501	TBZRPYRRFDLR	Sensitive to all	1	AJA	60	1	6	3.4
																						2501	TBZRPYRRFDLR	Sensitive to all	1	AJA	60	1	7	3.55
																						2501	TBZRPYRRFDLR	Sensitive to all	1	AJA	60	1	8	3.25
																						2501	TBZRPYRRFDLR	Sensitive to all	1	AJA	60	1	9	3.4
																						2517	TBZSPYRRFDLR	PYR_FDL-R	1	AJA	60	1	1	3.65
																						2517	TBZSPYRRFDLR	PYR_FDL-R	1	AJA	60	1	2	3.4
																						2517	TBZSPYRRFDLR	PYR_FDL-R	1	AJA	60	1	3	3.6
																						2517	TBZSPYRRFDLR	PYR_FDL-R	1	AJA	60	1	4	3.7
																						2517	TBZSPYRRFDLR	PYR_FDL-R	1	AJA	60	1	5	3.5
																						2517	TBZSPYRRFDLR	PYR_FDL-R	1	AJA	60	1	6	3.65
																						2517	TBZSPYRRFDLR	PYR_FDL-R	1	AJA	60	1	7	3.95
																						2517	TBZSPYRRFDLR	PYR_FDL-R	1	AJA	60	1	8	3.5
																						2517	TBZSPYRRFDLR	PYR_FDL-R	1	AJA	60	1	9	3.65	3.62222
																						1020	TBZRPYRRFDLR	Sensitive to all	1	AJA	60	1	1	3.05
																						1020	TBZRPYRRFDLR	Sensitive to all	1	AJA	60	1	2	3
																						1020	TBZRPYRRFDLR	Sensitive to all	1	AJA	60	1	3	3.05
																						1020	TBZRPYRRFDLR	Sensitive to all	1	AJA	60	1	4	3.15
																						1020	TBZRPYRRFDLR	Sensitive to all	1	AJA	60	1	5	2.85
																						1020	TBZRPYRRFDLR	Sensitive to all	1	AJA	60	1	6	2.9
																						1020	TBZRPYRRFDLR	Sensitive to all	1	AJA	60	1	7	3.1
																						1020	TBZRPYRRFDLR	Sensitive to all	1	AJA	60	1	8	3.05
																						1020	TBZRPYRRFDLR	Sensitive to all	1	AJA	60	1	9	3
																						2754	TBZRPYRRFDLR	TBZ_PYR_FDL-R	1	AJA	60	1	1	3.85
																						2754	TBZRPYRRFDLR	TBZ_PYR_FDL-R	1	AJA	60	1	2	3.75
																						2754	TBZRPYRRFDLR	TBZ_PYR_FDL-R	1	AJA	60	1	3	3.75
																						2754	TBZRPYRRFDLR	TBZ_PYR_FDL-R	1	AJA	60	1	4	4
																						2754	TBZRPYRRFDLR	TBZ_PYR_FDL-R	1	AJA	60	1	5	3.8
																						2754	TBZRPYRRFDLR	TBZ_PYR_FDL-R	1	AJA	60	1	6	3.7
																						2754	TBZRPYRRFDLR	TBZ_PYR_FDL-R	1	AJA	60	1	7	3.85
																						2754	TBZRPYRRFDLR	TBZ_PYR_FDL-R	1	AJA	60	1	8	3.4
																						2754	TBZRPYRRFDLR	TBZ_PYR_FDL-R	1	AJA	60	1	9	3.45	3.72778
																						3045	TBZSPYRSFDLS	Sensitive to all	1	IM	60	2	1	3.8
																						3045	TBZSPYRSFDLS	Sensitive to all	1	IM	60	2	2	3.55
																						3045	TBZSPYRSFDLS	Sensitive to all	1	IM	60	2	3	3.35
																						3045	TBZSPYRSFDLS	Sensitive to all	1	IM	60	2	4	3.8
																						3045	TBZSPYRSFDLS	Sensitive to all	1	IM	60	2	5	3.7
																						3045	TBZSPYRSFDLS	Sensitive to all	1	IM	60	2	6	3.6
																						3045	TBZSPYRSFDLS	Sensitive to all	1	IM	60	2	7	3.7
																						3045	TBZSPYRSFDLS	Sensitive to all	1	IM	60	2	8	3.6
																						3045	TBZSPYRSFDLS	Sensitive to all	1	IM	60	2	9	3.65	3.63889
																						3045	TBZSPYRSFDLS	Sensitive to all	1	IM	60	1	1	4.1
																						3045	TBZSPYRSFDLS	Sensitive to all	1	IM	60	1	2	4.1
																						3045	TBZSPYRSFDLS	Sensitive to all	1	IM	60	1	3	4.15
																						3045	TBZSPYRSFDLS	Sensitive to all	1	IM	60	1	4	4.15
																						3045	TBZSPYRSFDLS	Sensitive to all	1	IM	60	1	5	4.15
																						3045	TBZSPYRSFDLS	Sensitive to all	1	IM	60	1	6	4.05
																						3045	TBZSPYRSFDLS	Sensitive to all	1	IM	60	1	7	4.25
																						3045	TBZSPYRSFDLS	Sensitive to all	1	IM	60	1	8	4
																						3045	TBZSPYRSFDLS	Sensitive to all	1	IM	60	1	9	3.9	4.09444
																						3045	TBZRPYRRFDLR	TBZ_PYR_FDL-R	1	AJA	60	1	1	3.95
																						3045	TBZRPYRRFDLR	TBZ_PYR_FDL-R	1	AJA	60	1	2	3.85
																						3045	TBZRPYRRFDLR	TBZ_PYR_FDL-R	1	AJA	60	1	3	3.75
																						3045	TBZRPYRRFDLR	TBZ_PYR_FDL-R	1	AJA	60	1	4	4
																						3045	TBZRPYRRFDLR	TBZ_PYR_FDL-R	1	AJA	60	1	5	3.8
																						3045	TBZRPYRRFDLR	TBZ_PYR_FDL-R	1	AJA	60	1	6	3.6
																						3045	TBZRPYRRFDLR	TBZ_PYR_FDL-R	1	AJA	60	1	7	3.95
																						3045	TBZRPYRRFDLR	TBZ_PYR_FDL-R	1	AJA	60	1	8	3.45
																						3045	TBZRPYRRFDLR	TBZ_PYR_FDL-R	1	AJA	60	1	9	3.45
																						40	TBZRPYRRFDLR	Sensitive to all	1	AJA	60	2	1	3.25
																						40	TBZRPYRRFDLR	Sensitive to all	1	AJA	60	2	2	3.1
																						40	TBZRPYRRFDLR	Sensitive to all	1	AJA	60	2	3	3
																						40	TBZRPYRRFDLR	Sensitive to all	1	AJA	60	2	4	3.15
																						40	TBZRPYRRFDLR	Sensitive to all	1	AJA	60	2	5	3.15
																						40	TBZRPYRRFDLR	Sensitive to all	1	AJA	60	2	6	3.05
																						40	TBZRPYRRFDLR	Sensitive to all	1	AJA	60	2	7	3.2
																						40	TBZRPYRRFDLR	Sensitive to all	1	AJA	60	2	8	3.05
																						40	TBZRPYRRFDLR	Sensitive to all	1	AJA	60	2	9	3.15
																						1267	TBZRPYRRFDLR	Sensitive to all	1	AJA	60	2	1	3.2
																						1267	TBZRPYRRFDLR	Sensitive to all	1	AJA	60	2	2	3.2
																						1267	TBZRPYRRFDLR	Sensitive to all	1	AJA	60	2	3	3.2
																						1267	TBZRPYRRFDLR	Sensitive to all	1	AJA	60	2	4	3.25
																						1267	TBZRPYRRFDLR	Sensitive to all	1	AJA	60	2	5	3.15
																						1267	TBZRPYRRFDLR	Sensitive to all	1	AJA	60	2	6	3.15
																						1267	TBZRPYRRFDLR	Sensitive to all	1	AJA	60	2	7	3.35
																						1267	TBZRPYRRFDLR	Sensitive to all	1	AJA	60	2	8	3.1
																						1267	TBZRPYRRFDLR	Sensitive to all	1	AJA	60	2	9	3.1
																						2418	TBZSPYRSFDLS	Sensitive to all	1	AJA	60	2	1	3.4
																						2418	TBZSPYRSFDLS	Sensitive to all	1	AJA	60	2	2	3.2
																						2418	TBZSPYRSFDLS	Sensitive to all	1	AJA	60	2	3	3.2
																						2418	TBZSPYRSFDLS	Sensitive to all	1	AJA	60	2	4	3.35
																						2418	TBZSPYRSFDLS	Sensitive to all	1	AJA	60	2	5	3.25
																						2418	TBZSPYRSFDLS	Sensitive to all	1	AJA	60	2	6	3.15
																						2418	TBZSPYRSFDLS	Sensitive to all	1	AJA	60	2	7	3.45
																						2418	TBZSPYRSFDLS	Sensitive to all	1	AJA	60	2	8	3.35
																						2418	TBZSPYRSFDLS	Sensitive to all	1	AJA	60	2	9	3.15	3.82778
																						23	TBZRPYRRFDLR	Sensitive to all	1	AJA	60	2	1	3.2
																						23	TBZRPYRRFDLR	Sensitive to all	1	AJA	60	2	2	3.15
																						23	TBZRPYRRFDLR	Sensitive to all	1	AJA	60	2	3	3.05
																						23	TBZRPYRRFDLR	Sensitive to all	1	AJA	60	2	4	3.25
																						23	TBZRPYRRFDLR	Sensitive to all	1	AJA	60	2	5	3.25
																						23	TBZRPYRRFDLR	Sensitive to all	1	AJA	60	2	6	3.2
																						23	TBZRPYRRFDLR	Sensitive to all	1	AJA	60	2	7	3.3
																						23	TBZRPYRRFDLR	Sensitive to all	1	AJA	60	2	8	3.15
																						23	TBZRPYRRFDLR	Sensitive to all	1	AJA	60	2	9	3
																						184	TBZRPYRRFDLR	Sensitive to all	1	AJA	60	2	1	3.25
																						184	TBZRPYRRFDLR	Sensitive to all	1	AJA	60	2	2	3.15
																						184	TBZRPYRRFDLR	Sensitive to all	1	AJA	60	2	3	3.05
																						184	TBZRPYRRFDLR	Sensitive to all	1	AJA	60	2	4	3.25
																						184	TBZRPYRRFDLR	Sensitive to all	1	AJA	60	2	5	2.9
																						184	TBZRPYRRFDLR	Sensitive to all	1	AJA	60	2	6	2.95
																						184	TBZRPYRRFDLR	Sensitive to all	1	AJA	60	2	7	3.25
																						184	TBZRPYRRFDLR	Sensitive to all	1	AJA	60	2	8	3.05
																						184	TBZRPYRRFDLR	Sensitive to all	1	AJA	60	2	9	3
																						219	TBZRPYRSFDLS	TBZ-R	1	AJA	60	2	1	3.3
																						219	TBZRPYRSFDLS	TBZ-R	1	AJA	60	2	2	3.05
																						219	TBZRPYRSFDLS	TBZ-R	1	AJA	60	2	3	3
																						219	TBZRPYRSFDLS	TBZ-R	1	AJA	60	2	4	3.15
																						219	TBZRPYRSFDLS	TBZ-R	1	AJA	60	2	5	3.15
																						219	TBZRPYRSFDLS	TBZ-R	1	AJA	60	2	6	3.05
																						219	TBZRPYRSFDLS	TBZ-R	1	AJA	60	2	7	3.25
																						219	TBZRPYRSFDLS	TBZ-R	1	AJA	60	2	8	3.05
																						219	TBZRPYRSFDLS	TBZ-R	1	AJA	60	2	9	3.05	3.58333
																						8	TBZRPYRRFDLR	Sensitive to all	1	AJA	60	2	1	3.1
																						8	TBZRPYRRFDLR	Sensitive to all	1	AJA	60	2	2	3.05
																						8	TBZRPYRRFDLR	Sensitive to all	1	AJA	60	2	3	3
																						8	TBZRPYRRFDLR	Sensitive to all	1	AJA	60	2	4	3.2
																						8	TBZRPYRRFDLR	Sensitive to all	1	AJA	60	2	5	3.15
																						8	TBZRPYRRFDLR	Sensitive to all	1	AJA	60	2	6	3.1
																						8	TBZRPYRRFDLR	Sensitive to all	1	AJA	60	2	7	3.05
																						8	TBZRPYRRFDLR	Sensitive to all	1	AJA	60	2	8	3.15
																						8	TBZRPYRRFDLR	Sensitive to all	1	AJA	60	2	9	3
																						2311	TBZSPYRSFDLS	FDL-R	1	AJA	60	2	1	3.35
																						2311	TBZSPYRSFDLS	FDL-R	1	AJA	60	2	2	3.15
																						2311	TBZSPYRSFDLS	FDL-R	1	AJA	60	2	3	3.15
																						2311	TBZSPYRSFDLS	FDL-R	1	AJA	60	2	4	3.25
																						2311	TBZSPYRSFDLS	FDL-R	1	AJA	60	2	5	3.1
																						2311	TBZSPYRSFDLS	FDL-R	1	AJA	60	2	6	3.1
																						2311	TBZSPYRSFDLS	FDL-R	1	AJA	60	2	7	3.25
																						2311	TBZSPYRSFDLS	FDL-R	1	AJA	60	2	8	3.15
																						2311	TBZSPYRSFDLS	FDL-R	1	AJA	60	2	9	3.1	3.61667
																						2483	TBZSPYRSFDLS	FDL-R	1	AJA	60	2	1	3.05
																						2483	TBZSPYRSFDLS	FDL-R	1	AJA	60	2	2	3
																						2483	TBZSPYRSFDLS	FDL-R	1	AJA	60	2	3	3
																						2483	TBZSPYRSFDLS	FDL-R	1	AJA	60	2	4	2.95
																						2483	TBZSPYRSFDLS	FDL-R	1	AJA	60	2	5	2.95
																						2483	TBZSPYRSFDLS	FDL-R	1	AJA	60	2	6	2.85
																						2483	TBZSPYRSFDLS	FDL-R	1	AJA	60	2	7	3.1
																						2483	TBZSPYRSFDLS	FDL-R	1	AJA	60	2	8	3.05
																						2483	TBZSPYRSFDLS	FDL-R	1	AJA	60	2	9	2.95	3.51667
																						153	TBZRPYRRFDLR	Sensitive to all	1	AJA	60	2	1	3.4
																						153	TBZRPYRRFDLR	Sensitive to all	1	AJA	60	2	2	3.4
																						153	TBZRPYRRFDLR	Sensitive to all	1	AJA	60	2	3	3.15
																						153	TBZRPYRRFDLR	Sensitive to all	1	AJA	60	2	4	3.35
																						153	TBZRPYRRFDLR	Sensitive to all	1	AJA	60	2	5	3.25
																						153	TBZRPYRRFDLR	Sensitive to all	1	AJA	60	2	6	3.2
																						153	TBZRPYRRFDLR	Sensitive to all	1	AJA	60	2	7	3.4
																						153	TBZRPYRRFDLR	Sensitive to all	1	AJA	60	2	8	3.2
																						153	TBZRPYRRFDLR	Sensitive to all	1	AJA	60	2	9	3.25
																						2501	TBZRPYRRFDLR	Sensitive to all	1	AJA	60	2	1	3.4
																						2501	TBZRPYRRFDLR	Sensitive to all	1	AJA	60	2	2	3.45
																						2501	TBZRPYRRFDLR	Sensitive to all	1	AJA	60	2	3	3.2
																						2501	TBZRPYRRFDLR	Sensitive to all	1	AJA	60	2	4	3.35
																						2501	TBZRPYRRFDLR	Sensitive to all	1	AJA	60	2	5	3.3
																						2501	TBZRPYRRFDLR	Sensitive to all	1	AJA	60	2	6	3.35
																						2501	TBZRPYRRFDLR	Sensitive to all	1	AJA	60	2	7	3.45
																						2501	TBZRPYRRFDLR	Sensitive to all	1	AJA	60	2	8	3.4
																						2501	TBZRPYRRFDLR	Sensitive to all	1	AJA	60	2	9	3.35
																						2517	TBZSPYRRFDLR	PYR_FDL-R	1	AJA	60	2	1	3.3
																						2517	TBZSPYRRFDLR	PYR_FDL-R	1	AJA	60	2	2	3.05
																						2517	TBZSPYRRFDLR	PYR_FDL-R	1	AJA	60	2	3	3.35
																						2517	TBZSPYRRFDLR	PYR_FDL-R	1	AJA	60	2	4	3.3
																						2517	TBZSPYRRFDLR	PYR_FDL-R	1	AJA	60	2	5	3.3
																						2517	TBZSPYRRFDLR	PYR_FDL-R	1	AJA	60	2	6	3.2
																						2517	TBZSPYRRFDLR	PYR_FDL-R	1	AJA	60	2	7	3.45
																						2517	TBZSPYRRFDLR	PYR_FDL-R	1	AJA	60	2	8	3.3
																						2517	TBZSPYRRFDLR	PYR_FDL-R	1	AJA	60	2	9	3.25	3.62222
																						1020	TBZRPYRRFDLR	Sensitive to all	1	AJA	60	2	1	3.05
																						1020	TBZRPYRRFDLR	Sensitive to all	1	AJA	60	2	2	3
																						1020	TBZRPYRRFDLR	Sensitive to all	1	AJA	60	2	3	3
																						1020	TBZRPYRRFDLR	Sensitive to all	1	AJA	60	2	4	3
																						1020	TBZRPYRRFDLR	Sensitive to all	1	AJA	60	2	5	2.95
																						1020	TBZRPYRRFDLR	Sensitive to all	1	AJA	60	2	6	3
																						1020	TBZRPYRRFDLR	Sensitive to all	1	AJA	60	2	7	3.05
																						1020	TBZRPYRRFDLR	Sensitive to all	1	AJA	60	2	8	3.15
																						1020	TBZRPYRRFDLR	Sensitive to all	1	AJA	60	2	9	3.05
																						2754	TBZRPYRRFDLR	TBZ_PYR_FDL-R	1	AJA	60	2	1	3.55
																						2754	TBZRPYRRFDLR	TBZ_PYR_FDL-R	1	AJA	60	2	2	3.45
																						2754	TBZRPYRRFDLR	TBZ_PYR_FDL-R	1	AJA	60	2	3	3.3
																						2754	TBZRPYRRFDLR	TBZ_PYR_FDL-R	1	AJA	60	2	4	3.6
																						2754	TBZRPYRRFDLR	TBZ_PYR_FDL-R	1	AJA	60	2	5	3.5
																						2754	TBZRPYRRFDLR	TBZ_PYR_FDL-R	1	AJA	60	2	6	3.45
																						2754	TBZRPYRRFDLR	TBZ_PYR_FDL-R	1	AJA	60	2	7	3.55
																						2754	TBZRPYRRFDLR	TBZ_PYR_FDL-R	1	AJA	60	2	8	3.6
																						2754	TBZRPYRRFDLR	TBZ_PYR_FDL-R	1	AJA	60	2	9	3.5	3.72778
																						3045	TBZRPYRRFDLR	TBZ_PYR_FDL-R	1	AJA	60	2	1	3.6
																						3045	TBZRPYRRFDLR	TBZ_PYR_FDL-R	1	AJA	60	2	2	3.45
																						3045	TBZRPYRRFDLR	TBZ_PYR_FDL-R	1	AJA	60	2	3	3.35
																						3045	TBZRPYRRFDLR	TBZ_PYR_FDL-R	1	AJA	60	2	4	3.65
																						3045	TBZRPYRRFDLR	TBZ_PYR_FDL-R	1	AJA	60	2	5	3.3
																						3045	TBZRPYRRFDLR	TBZ_PYR_FDL-R	1	AJA	60	2	6	3.45
																						3045	TBZRPYRRFDLR	TBZ_PYR_FDL-R	1	AJA	60	2	7	3.65
																						3045	TBZRPYRRFDLR	TBZ_PYR_FDL-R	1	AJA	60	2	8	3.6
																						3045	TBZRPYRRFDLR	TBZ_PYR_FDL-R	1	AJA	60	2	9	3.6

## Sheet: Supplementary Table S3
	TABLE S3. Effective concentrations inhibiting 50 % germination or growth (EC50) of thiabendazole, pyrimethanil, and fludioxonil in 15 Penicillium expansum isolates before and after 10 monthly transfers on PDA at 1.5°C
			Effective concentrations (EC50) values in µg/ml for
			Thiabendazole						Pyrimethanil						Fludioxonil
	Sensitivity		Germination			Mycelial Growth			Germination			Mycelial Growth			Germination			Mycelial Growth
	phenotypea	Isolate	G0b	Gw10b		G0	Gw10		G0	Gw10		G0	Gw10		G0	Gw10		G0	G10
	TBZSPYRSFDLS	Pe-40	<1	<1		<1	<1		0.08	0.14		0.41	0.31		0.14	0.15		<0.05	<0.05
	Wild-Type	Pe-1267	<1	<1		<1	<1		0.05	0.18		0.17	0.3		0.14	0.12		<0.05	<0.05
		Pe-2418	<1	<1		<1	<1		0.13	0.16		0.27	0.28		0.14	0.12		<0.05	<0.05
	TBZRPYRSFDLS	Pe-23	>500	>500		>500	>500		0.06	0.1		0.17	0.23		0.14	0.1		<0.05	<0.05
	Single-Resistant	Pe-184	>500	>500		>500	>500		0.1	0.43		0.16	0.28		0.14	0.09		<0.05	<0.05
		Pe-219	>500	>500		>500	>500		0.05	0.2		0.19	0.36		0.13	0.11		<0.05	<0.05
	TBZRPYRRFDLS	Pe-08	>500	>500		>500	>500		1.5	6.72		0.6	1.39		0.13	0.11		<0.05	<0.05
	Dual-Resistant	Pe-2311	>500	>500		>500	>500		0.78	13.27		6.02	8.34		0.13	0.17		<0.05	<0.05
		Pe-2483	>500	>500		>500	>500		0.67	17.02		11.28	38.41		0.13	0.07		<0.05	<0.05
	TBZSPYRRFDLR	Pe-153	<1	<1		<1	<1		0.18	0.2		1.3	1.25		0.8	1.06		0.21	0.12
	Dual-Resistant	Pe-2501	<1	<1		<1	<1		1.27	2.96		5.16	3.71		>50	>50		1.19	0.75
		Pe-2517	<1	<1		<1	<1		1.05	5.11		2.42	1.82		>50	3.5		0.23	0.12
	TBZRPYRRFDLR	Pe-1020	>500	>500		>500	>500		0.55	4.83		5.44	3.84		>50	>50		0.69	0.31
	Triple-Resistant	Pe-2754	>500	>500		>500	>500		0.36	0.3		1.98	1.62		>50	>50		0.45	0.4
		Pe-3045	>500	>500		>500	446.33		6.5	>50		3.16	3.29		0.86	0.93		0.22	0.11
	a TBZ, PYR, and FDL indicate thiabendazole, pyrimethanil, and fludioxonil, respectively. S and R depict sensitive and resistant isolates, respectively, to a specific fungicide. b G0 and G10 represent generation zero before the beginning of transfer and G10 indicates isolates after 10 monthly transfers on potato dextrose agar at 1.5°C

## Sheet: Supplementary Figure S1
		Supplementary Figure S1. Expression of Ac1 (A), Blistering1 (B), OS2 (C), RacA (D), BrlA (E), LaeA (F), and VeA (G) genes relative to the reference genes 28s and CMD in Penicillium expansum of different sensitivity phenotypes after 7 days at 20°C on PDA (control)
		and on PDA amended with thiabendazole (TBZ), pyrimethanil (PYR), and fludioxonil (FDL) at 0.13, 0.01, and 0.01 µg/ml, respectively. Data bars are the means of nine values from three biological replicates. Error bars indicate the standard deviations of the means.
		S and R denote sensitive and resistant isolates, respectively. Pluses indicate statistical difference between phenotypes as a factor of fungicide elicitation compared to the control. Asterisks indicate statistical difference of a resistant phenotype from the wild-type phenotype.
		A-G and E-F were analyzed with type II ANOVA/Tukey-HSD and type I ANOVA/Tukey-HSD or Kruskal-Wallis and Dunn’s tests, respectively, at P ≤ 0.05.
